# Supplementary material for: Revision of the Agrilus occipitalis species–group (Coleoptera, Buprestidae, Agrilini)
Source: Zookeys. 2013 Jan 3;(256):35–79. doi: 10.3897/zookeys.256.4272 (PMC3650829; doi:10.3897/zookeys.256.4272)
Supplement: XML Treatment for Agrilus alesi [file zookeys.256.4272-treatment1.xml]

<!DOCTYPE tp:taxon-treatment
  PUBLIC "-//TaxonX//DTD Taxonomic Treatment Publishing DTD v0 20100105//EN" "tax-treatment-NSO.dtd">
<tp:taxon-treatment xmlns:tp="http://www.plazi.org/taxpub"><tp:treatment-meta><mixed-citation publication-type="journal"><person-group><name><surname>Jendek</surname><given-names>Eduard</given-names></name></person-group><article-title>Revision of the <italic>Agrilus occipitalis</italic> species–group (Coleoptera, Buprestidae, Agrilini)</article-title><source>Zookeys</source><day>3</day><month>1</month><year>2013</year><volume>2013</volume><issue>256</issue><fpage>35</fpage><lpage>79</lpage><pub-id pub-id-type="doi">10.3897/zookeys.256.4272</pub-id></mixed-citation></tp:treatment-meta><tp:nomenclature><tp:taxon-name>
                            <tp:taxon-name-part taxon-name-part-type="genus">Agrilus</tp:taxon-name-part>
                            <tp:taxon-name-part taxon-name-part-type="species">alesi</tp:taxon-name-part>
                        <object-id xmlns:xlink="http://www.w3.org/1999/xlink" xlink:type="simple">http://species-id.net/wiki/Agrilus_alesi</object-id>
								</tp:taxon-name><tp:taxon-authority>Obenberger, 1935</tp:taxon-authority><xref ref-type="fig" rid="F1">Fig. 11 (habitus)</xref><xref ref-type="fig" rid="F3">; Fig. 31 (aedeagus)</xref><xref ref-type="fig" rid="F3">; Fig. 41 (pygidium)</xref><tp:nomenclature-citation-list><tp:nomenclature-citation><tp:taxon-name>Agrilus alesi</tp:taxon-name><comment> Obenberger, 1935 (<italic><tp:taxon-name>Agrilus</tp:taxon-name></italic>) <xref ref-type="bibr" rid="B104">Obenberger 1935b</xref>: 164 (description) – <xref ref-type="bibr" rid="B87">Miwa and Chûjô 1936</xref>: 15 (catalog; Japan) – <xref ref-type="bibr" rid="B105">Obenberger 1936a</xref>: 940 (world catalog) – <xref ref-type="bibr" rid="B74">Kurosawa 1963</xref>: 152 (subspecies of <italic>auriventris</italic>; characters; Japan) – <xref ref-type="bibr" rid="B23">Chûjô 1970</xref>: 20 (subspecies of <italic>auriventris</italic>; checklist; faunal records; Japan (Loo-Choo Archipelago)) – <xref ref-type="bibr" rid="B75">Kurosawa 1974</xref>: 2-3 (characters; notes) – <xref ref-type="bibr" rid="B139">Tôyama 1985a</xref>: 24 (iconography; Japan) – <xref ref-type="bibr" rid="B46">Hirashima 1989</xref>: 322 (checklist; Japan) – <xref ref-type="bibr" rid="B89">Morimoto and Tadauchi 1995</xref>: 231 (checklist; Japan) – <xref ref-type="bibr" rid="B4">Akiyama and Ohmomo 1997</xref>: 28-29 (checklist; Japan: Ryukyus (Okinawa)) – <xref ref-type="bibr" rid="B59">Jendek 2006</xref>: 396 (Palaearctic catalog) – <xref ref-type="bibr" rid="B15">Bellamy 2008</xref>: 1960 (world catalog) – <xref ref-type="bibr" rid="B61">Jendek and Grebennikov 2011</xref>: 38-39 (lectotype designation; synonymy; references; faunal records; distributional summary; East Asia). = <italic><tp:taxon-name>Agrilus sacchari</tp:taxon-name></italic> Obenberger, 1940 (<italic><tp:taxon-name>Agrilus</tp:taxon-name></italic>) <xref ref-type="bibr" rid="B107">Obenberger 1940</xref>: 175-176 (description) – <xref ref-type="bibr" rid="B88">Miwa and Chûjô 1940</xref>: 74 (cited as <italic>sachari</italic>; faunal records; Okinawa: Loo-Choo) – <xref ref-type="bibr" rid="B75">Kurosawa 1974</xref>: 3 (subspecies of <italic>alesi</italic>; characters; notes) – <xref ref-type="bibr" rid="B46">Hirashima 1989</xref>: 322 (subspecies of <italic>alesi</italic>; checklist; Japan) – <xref ref-type="bibr" rid="B115">Peng Zhongliang 1994</xref>: 19 (faunal records; China) – <xref ref-type="bibr" rid="B89">Morimoto and Tadauchi 1995</xref>: 231 (subspecies of <italic>alesi</italic>; checklist; Japan) – <xref ref-type="bibr" rid="B4">Akiyama and Ohmomo 1997</xref>: 29 (subspecies of <italic>alesi</italic>; checklist; Japan) – <xref ref-type="bibr" rid="B47">Hua Li Zhong 2002</xref>: 90 (checklist; China: Sichuan) – <xref ref-type="bibr" rid="B59">Jendek 2006</xref>: 396 (subspecies of <italic>alesi</italic>; Palaearctic catalog) – <xref ref-type="bibr" rid="B15">Bellamy 2008</xref>: 1960 (subspecies of <italic>alesi</italic>; world catalog) – <xref ref-type="bibr" rid="B61">Jendek and Grebennikov 2011</xref>: 39 (synonym of <italic>alesi</italic>; lectotype designation). = <italic><tp:taxon-name>Agrilus aritai</tp:taxon-name></italic> Tôyama, 1985 (<italic><tp:taxon-name>Agrilus</tp:taxon-name></italic>) <xref ref-type="bibr" rid="B140">Tôyama 1985b</xref>: 42-44 (description) – <xref ref-type="bibr" rid="B139">Tôyama 1985a</xref>: 25 (iconography; Japan) – <xref ref-type="bibr" rid="B46">Hirashima 1989</xref>: 322 (checklist; Japan) – <xref ref-type="bibr" rid="B89">Morimoto and Tadauchi 1995</xref>: 231 (checklist; Japan) – <xref ref-type="bibr" rid="B4">Akiyama and Ohmomo 1997</xref>: 29 (checklist; Japan: Ryukyus (Ishigaki-jima I.)) – <xref ref-type="bibr" rid="B59">Jendek 2006</xref>: 396 (Palaearctic catalog) – <xref ref-type="bibr" rid="B15">Bellamy 2008</xref>: 1976 (world catalog) – <xref ref-type="bibr" rid="B61">Jendek and Grebennikov 2011</xref>: 39 (synonym of <italic>alesi</italic>).</comment></tp:nomenclature-citation></tp:nomenclature-citation-list></tp:nomenclature><tp:treatment-sec sec-type="Type material"><title>Type material.</title><p><italic><tp:taxon-name>Agrilus alesi</tp:taxon-name></italic> Obenberger, 1935. Type locality. Loo-choo: Okinawa. Lectotype designated by <xref ref-type="bibr" rid="B61">Jendek and Grebennikov (2011)</xref>.</p><p><italic><tp:taxon-name>Agrilus sacchari</tp:taxon-name></italic> Obenberger, 1940. Type locality. Insulae Loo-Choo; Okinawa. Lectotype designated by <xref ref-type="bibr" rid="B61">Jendek and Grebennikov (2011)</xref>.</p><p><italic><tp:taxon-name>Agrilus aritai</tp:taxon-name></italic> Tôyama, 1985. Type locality. Hirano, Ishigakijima Is. Holotype exa-mined by <xref ref-type="bibr" rid="B61">Jendek and Grebennikov (2011)</xref>.</p></tp:treatment-sec><tp:treatment-sec sec-type="Diagnosis"><title>Diagnosis.</title><p>Size 7.2–8.5 mm. <italic><tp:taxon-name>Agrilus alesi</tp:taxon-name></italic> can be distinguished from closely related <italic><tp:taxon-name>Agrilus auriventris</tp:taxon-name></italic> by the smaller size; by the more transverse pronotum with the maximum <!--PageBreak--><!--PageBreak-->width in the middle; by the obvious anterior pronotal lobe and by the pygidium with the long spine on apical margin (<xref ref-type="fig" rid="F3">Fig. 41</xref>). See also Appendix.</p></tp:treatment-sec><tp:treatment-sec sec-type="Additional material"><title>Additional material.</title><p>CHINA: 2 ♂, 1 ♀ (USNM): “CB [citrus borer?] adults, Chengtu, China, v.28.-vi.5. ‘[19]39, Kovlieu [Note: Chengtu may refer to many po- pulated places in several provinces of China”. JAPAN: Kyushu: 23 (USNM): “Kagoshima, Kyushu, 5-v-1940, F. Yano”; 2 ♂, 1 ♀ (USNM): “Kagoshima: Kyushu, Japan, 5-v-1940 (F. Yano)”. For further records see <xref ref-type="bibr" rid="B61">Jendek and Grebennikov (2011)</xref>.</p></tp:treatment-sec><tp:treatment-sec sec-type="Adult occurrence"><title>Adult occurrence:</title><p>5–6–7–9.</p></tp:treatment-sec><tp:treatment-sec sec-type="Host plant"><title>Host plant.</title><p><italic><tp:taxon-name>Citrus</tp:taxon-name></italic>: <xref ref-type="bibr" rid="B4">Akiyama and Ohmomo (1997)</xref><bold>.</bold></p></tp:treatment-sec><tp:treatment-sec sec-type="Distribution"><title>Distribution.</title><p>CHINA[provincial level unknown]. JAPAN: Kyushu; Ryukyu islands (Okinawa incl.).</p></tp:treatment-sec><tp:treatment-sec><!--Section generated to contain objects referenced in tp:taxon-treatment.--><fig id="F1" position="float" orientation="portrait"><label>Figures 1–12.</label><caption><p>Habitus of <italic><tp:taxon-name>Agrilus</tp:taxon-name></italic>: <bold>1</bold> <italic><tp:taxon-name>Agrilus tesselatus</tp:taxon-name></italic> sp. n – Holotype <bold>2</bold> <italic><tp:taxon-name>Agrilus perroti</tp:taxon-name></italic> Descarpentries &amp; Villiers, 1963 <bold>3</bold> <italic><tp:taxon-name>Agrilus umrongso</tp:taxon-name></italic> sp. n – Holotype <bold>4</bold> <italic><tp:taxon-name>Agrilus zanthoxylumi</tp:taxon-name></italic> Li Meng Lou, 1989 <bold>5</bold> <italic><tp:taxon-name>Agrilus auroapicalis</tp:taxon-name></italic> Kurosawa, 1957 <bold>6</bold> <italic><tp:taxon-name>Agrilus auroapicalis ishigakianus</tp:taxon-name></italic> Tôyama, 1985 <bold>7</bold> <italic><tp:taxon-name>Agrilus diversornatus</tp:taxon-name></italic> Jendek, 2011 – Holotype <bold>8</bold> <italic><tp:taxon-name>Agrilus ambiguus</tp:taxon-name></italic> Kerremans, 1895 <bold>9</bold> <italic><tp:taxon-name>Agrilus picturatus</tp:taxon-name></italic> sp. n – Holotype <bold>10</bold> <italic><tp:taxon-name>Agrilus pseudoambiguus</tp:taxon-name></italic> sp. n – Holotype <bold>11</bold> <italic><tp:taxon-name>Agrilus alesi</tp:taxon-name></italic> Obenberger, 1935 <bold>12</bold> <italic><tp:taxon-name>Agrilus auriventris</tp:taxon-name></italic> Saunders, 1873.</p></caption><graphic xmlns:xlink="http://www.w3.org/1999/xlink" xlink:href="ZooKeys-256-035-g001.jpg" position="float" orientation="portrait" xlink:type="simple"/></fig><fig id="F3" position="float" orientation="portrait"><label>Figures 25–45.</label><caption><p>Aedeagus of <italic><tp:taxon-name>Agrilus</tp:taxon-name></italic>: <bold>25</bold> <italic><tp:taxon-name>Agrilus perroti</tp:taxon-name></italic> Descarpentries &amp; Villiers, 1963 <bold>26</bold> <italic><tp:taxon-name>Agrilus zanthoxylumi</tp:taxon-name></italic> Li Meng Lou, 1989 <bold>27</bold> <italic><tp:taxon-name>Agrilus auroapicalis ishigakianus</tp:taxon-name></italic> Tôyama, 1985 <bold>28</bold> <italic><tp:taxon-name>Agrilus ambiguus</tp:taxon-name></italic> Kerremans, 1895 <bold>29 </bold><italic><tp:taxon-name>Agrilus picturatus</tp:taxon-name></italic> sp. n – Holotype <bold>30</bold> <italic><tp:taxon-name>Agrilus pseudoambiguus</tp:taxon-name></italic> sp. n – Holotype <bold>31</bold> <italic><tp:taxon-name>Agrilus alesi</tp:taxon-name></italic> Obenberger, 1935 <bold>32 </bold><italic><tp:taxon-name>Agrilus auriventris</tp:taxon-name></italic> Saunders, 1873 <bold>33</bold> <italic><tp:taxon-name>Agrilus nebulosus</tp:taxon-name></italic> sp. n – Holotype <bold>34</bold> <italic><tp:taxon-name>Agrilus yamawakii</tp:taxon-name></italic> Kurosawa, 1957 <bold>35</bold> <italic><tp:taxon-name>Agrilus horniellus</tp:taxon-name></italic> Obenberger, 1935 <bold>36</bold> <italic><tp:taxon-name>Agrilus occipitalis</tp:taxon-name></italic> (Eschscholtz, 1822) – Philippines, Palawan <bold>37</bold> <italic><tp:taxon-name>Agrilus sordidulus</tp:taxon-name></italic> Obenberger, 1916 <bold>38</bold> <italic><tp:taxon-name>Agrilus inamoenus</tp:taxon-name></italic> Kerremans, 1892 <bold>39</bold> <italic><tp:taxon-name>Agrilus mucidus</tp:taxon-name></italic> sp. n – Holotype <bold>40</bold> <italic><tp:taxon-name>Agrilus tonkineus</tp:taxon-name></italic> Kerremans, 1895.Pygidium of <italic><tp:taxon-name>Agrilus</tp:taxon-name></italic> <bold>41</bold> <italic><tp:taxon-name>Agrilus alesi</tp:taxon-name></italic> Obenberger, 1935 <bold>42</bold> <italic><tp:taxon-name>Agrilus auriventris</tp:taxon-name></italic> Saunders, 1873 <bold>43</bold> <italic><tp:taxon-name>Agrilus occipitalis</tp:taxon-name></italic> (Eschscholtz, 1822) – Laos, Vientiane, Ban Phabat <bold>44</bold> <italic><tp:taxon-name>Agrilus occipitalis</tp:taxon-name></italic> (Eschscholtz, 1822) – Papua New Guinea, Sideia island <bold>45</bold> <italic><tp:taxon-name>Agrilus occipitalis</tp:taxon-name></italic> (Eschscholtz, 1822) – Thailand, Mae Hong Son, Pai.</p></caption><graphic xmlns:xlink="http://www.w3.org/1999/xlink" xlink:href="ZooKeys-256-035-g003.jpg" position="float" orientation="portrait" xlink:type="simple"/></fig></tp:treatment-sec><ref-list><ref id="B104"><mixed-citation xmlns:xlink="http://www.w3.org/1999/xlink" xlink:type="simple"><person-group><name name-style="western"><surname>Obenberger</surname><given-names>J</given-names></name></person-group> (<year>1935b</year>)<article-title> De regionis palaearcticae generis Agrili speciebus novis (Col. Bupr.). O nových palaearktických druzích krasců z rodu <italic>Agrilus</italic>.</article-title><source>Časopis Československé Společnosti Entomologické </source><volume>32</volume>: <fpage>161</fpage>-<lpage>171</lpage>.</mixed-citation></ref><ref id="B87"><mixed-citation xmlns:xlink="http://www.w3.org/1999/xlink" xlink:type="simple"><person-group><name name-style="western"><surname>Miwa</surname><given-names>Y</given-names></name><name name-style="western"><surname>Chûjô</surname><given-names>M</given-names></name></person-group> (<year>1936</year>)<source> Catalogus Coleopterorum Japonicorum. Buprestidae. Taihoku, Formosa. Taiwan–Konshu–Kenkyusho, 26 + 8 pp index, [corrigenda et addenda separately paginated]. </source>[in Japanese]</mixed-citation></ref><ref id="B105"><mixed-citation xmlns:xlink="http://www.w3.org/1999/xlink" xlink:type="simple"><person-group><name name-style="western"><surname>Obenberger</surname><given-names>J</given-names></name></person-group> (<year>1936a</year>)<source> Buprestidae V., p. 935–1246. In: Junk W &amp; Schenkling S (Eds) Coleopterorum Catalogus, Volumen XIII, Pars 152, Gravenhage, Verlag für Naturwissenschaften, W. Junk, 311 pp.</source></mixed-citation></ref><ref id="B74"><mixed-citation xmlns:xlink="http://www.w3.org/1999/xlink" xlink:type="simple"><person-group><name name-style="western"><surname>Kurosawa</surname><given-names>Y</given-names></name></person-group> (<year>1963</year>)<source> Buprestidae. 147–156 [Buprestidae], 167–168, 187–188. In: Nakane T, Ohbayashi K, Nomura S, Kurosawa Y (Eds) Iconographia Insectorum Japonicorum. Colore naturali edita. Volumen II (Coleoptera). Tokyo, Hokuryukan, 443 pp, 192 pls. (in Japanese)</source></mixed-citation></ref><ref id="B23"><mixed-citation xmlns:xlink="http://www.w3.org/1999/xlink" xlink:type="simple"><person-group><name name-style="western"><surname>Chûjô</surname><given-names>M</given-names></name></person-group> (<year>1970</year>)<source> Coleoptera of the Loo–Choo Archipelago (II). Memoirs of the Faculty of Education Kagawa University Part 2, No 192: 17–21.</source></mixed-citation></ref><ref id="B75"><mixed-citation xmlns:xlink="http://www.w3.org/1999/xlink" xlink:type="simple"><person-group><name name-style="western"><surname>Kurosawa</surname><given-names>Y</given-names></name></person-group> (<year>1974</year>)<source> [A comment to the Japanese Buprestidae (10)]. Coleopterists’ News, Tokyo 17/18: 1–4. </source>[in Japanese]</mixed-citation></ref><ref id="B139"><mixed-citation xmlns:xlink="http://www.w3.org/1999/xlink" xlink:type="simple"><person-group><name name-style="western"><surname>Tôyama</surname><given-names>M</given-names></name></person-group> (<year>1985a</year>)<article-title> Agrilinae.</article-title> In: <person-group><name name-style="western"><surname>Kurosawa</surname><given-names>Y</given-names></name><name name-style="western"><surname>Hisamatsu</surname><given-names>S</given-names></name><name name-style="western"><surname>Sasaji</surname><given-names>H</given-names></name></person-group> (<role>Eds</role>). <issue-title>Colored illustrations of the Coleoptera of Japan.</issue-title><source>Vol. III. Osaka, Hoikusha Publishing, first edition</source>: <fpage>13</fpage>-<lpage>32</lpage>. [in Japanese]</mixed-citation></ref><ref id="B46"><mixed-citation xmlns:xlink="http://www.w3.org/1999/xlink" xlink:type="simple"><person-group><name name-style="western"><surname>Hirashima</surname><given-names>Y</given-names></name></person-group> (<year>1989</year>)<source> Buprestidae, p. 320–327. In: Morimoto &amp; Tadauchi (Eds). A check list of Japanese insects. I, Fukoka, Entomological laboratory, Kyushu University Express, XI + 540 pp.</source></mixed-citation></ref><ref id="B89"><mixed-citation xmlns:xlink="http://www.w3.org/1999/xlink" xlink:type="simple"><person-group><name name-style="western"><surname>Morimoto</surname><given-names>K</given-names></name><name name-style="western"><surname>Tadauchi</surname><given-names>O</given-names></name></person-group> (<year>1995</year>)<source> Catalogue of the Japanese wildlife.</source><publisher-name>[Inveretebrata II] Insecta, Tokyo</publisher-name>, <publisher-loc>Japan Wildlife Research Center</publisher-loc>, <lpage>621</lpage> pp.[in Japanese]</mixed-citation></ref><ref id="B4"><mixed-citation xmlns:xlink="http://www.w3.org/1999/xlink" xlink:type="simple"><person-group><name name-style="western"><surname>Akiyama</surname><given-names>K</given-names></name><name name-style="western"><surname>Ohmomo</surname><given-names>S</given-names></name></person-group> (<year>1997</year>)<source> A check list of the Japanese Buprestidae. Gekkan–Mushi (Supplement 1), 67 pp.</source></mixed-citation></ref><ref id="B59"><mixed-citation xmlns:xlink="http://www.w3.org/1999/xlink" xlink:type="simple"><person-group><name name-style="western"><surname>Jendek</surname><given-names>E</given-names></name></person-group> (<year>2006</year>)<source> New nomeclatorial and taxonomic acts and comments. Buprestidae: <italic>Agrilus</italic> p. 60. Catalog: genus <italic>Agrilus</italic> Curtis, 1825, p. 388–403. In: Löbl I, Smetana A (Eds) Catalogue of the Palaearctic Coleoptera, Vol. 3, Stenstrup, Apollo Books, 690 pp.</source></mixed-citation></ref><ref id="B15"><mixed-citation xmlns:xlink="http://www.w3.org/1999/xlink" xlink:type="simple"><person-group><name name-style="western"><surname>Bellamy</surname><given-names>CL</given-names></name></person-group> (<year>2008</year>)<source> A world catalogue and bibliography of the jewel beetles (Coleoptera: Buprestoidea). Volume 4, Agrilinae: Agrilina through Trachyini. Sofia, Pensoft, 79, 1932–2684.</source></mixed-citation></ref><ref id="B61"><mixed-citation xmlns:xlink="http://www.w3.org/1999/xlink" xlink:type="simple"><person-group><name name-style="western"><surname>Jendek</surname><given-names>E</given-names></name><name name-style="western"><surname>Grebennikov</surname><given-names>V</given-names></name></person-group> (<year>2011</year>)<source><italic>Agrilus</italic> (Coleoptera, Buprestidae) of East Asia.</source><publisher-name>Prague</publisher-name>, <publisher-loc>Jan Farkač</publisher-loc>, <lpage>362</lpage> pp.</mixed-citation></ref><ref id="B107"><mixed-citation xmlns:xlink="http://www.w3.org/1999/xlink" xlink:type="simple"><person-group><name name-style="western"><surname>Obenberger</surname><given-names>J</given-names></name></person-group> (<year>1940</year>)<article-title> Ad regionis palaearcticae Buprestidarum cognitionem additamenta. Studie o palaearktických krascích (Col. Bupr.). Acta Musaei nationalis Pragae (Zool. No. 3) 2 B, No.</article-title><volume>6</volume>: <fpage>111</fpage>-<lpage>189</lpage>.</mixed-citation></ref><ref id="B88"><mixed-citation xmlns:xlink="http://www.w3.org/1999/xlink" xlink:type="simple"><person-group><name name-style="western"><surname>Miwa</surname><given-names>Y</given-names></name><name name-style="western"><surname>Chûjô</surname><given-names>M</given-names></name></person-group> (<year>1940</year>)<source> An iconography of some new and rare species of Buprestidae from the Japanese Empire. Nippon no Kôchû, Tokyo 3 (2): 53–74, 1 pl. (in Japanese and English)</source></mixed-citation></ref><ref id="B115"><mixed-citation xmlns:xlink="http://www.w3.org/1999/xlink" xlink:type="simple"><person-group><name name-style="western"><surname>Peng</surname><given-names>Zhongliang</given-names></name></person-group> (<year>1994</year>)<article-title> Notes on species of Buprestidae (Coleoptera) new to China.</article-title><source>Entomological Journal of East China </source><volume>3</volume> (<issue>1</issue>): <fpage>17</fpage>-<lpage>20</lpage>. [in Chinese with English summary]</mixed-citation></ref><ref id="B47"><mixed-citation xmlns:xlink="http://www.w3.org/1999/xlink" xlink:type="simple"><person-group><name name-style="western"><surname>Hua</surname><given-names>Li Zhong</given-names></name></person-group> (<year>2002</year>)<source> List of Chinese Insects.</source><publisher-name>Vol. II. Guangzhou</publisher-name>, <publisher-loc>Zhongshan (Sun Yat–sen) University Press</publisher-loc>, <lpage>612</lpage> pp.</mixed-citation></ref><ref id="B140"><mixed-citation xmlns:xlink="http://www.w3.org/1999/xlink" xlink:type="simple"><person-group><name name-style="western"><surname>Tôyama</surname><given-names>M</given-names></name></person-group> (<year>1985b</year>)<article-title> The buprestid beetles of the subfamily Agrilinae from Japan (Coleoptera, Buprestidae).</article-title><source>Elytra </source><volume>13</volume> (<issue>1</issue>): <fpage>19</fpage>-<lpage>47</lpage>.</mixed-citation></ref></ref-list></tp:taxon-treatment>
