# Supplementary material for: Revision of the Agrilus occipitalis species–group (Coleoptera, Buprestidae, Agrilini)
Source: Zookeys. 2013 Jan 3;(256):35–79. doi: 10.3897/zookeys.256.4272 (PMC3650829; doi:10.3897/zookeys.256.4272)
Supplement: XML Treatment for Agrilus ambiguus [file zookeys.256.4272-treatment2.xml]

<!DOCTYPE tp:taxon-treatment
  PUBLIC "-//TaxonX//DTD Taxonomic Treatment Publishing DTD v0 20100105//EN" "tax-treatment-NSO.dtd">
<tp:taxon-treatment xmlns:tp="http://www.plazi.org/taxpub"><tp:treatment-meta><mixed-citation publication-type="journal"><person-group><name><surname>Jendek</surname><given-names>Eduard</given-names></name></person-group><article-title>Revision of the <italic>Agrilus occipitalis</italic> species–group (Coleoptera, Buprestidae, Agrilini)</article-title><source>Zookeys</source><day>3</day><month>1</month><year>2013</year><volume>2013</volume><issue>256</issue><fpage>35</fpage><lpage>79</lpage><pub-id pub-id-type="doi">10.3897/zookeys.256.4272</pub-id></mixed-citation></tp:treatment-meta><tp:nomenclature><tp:taxon-name>
                            <tp:taxon-name-part taxon-name-part-type="genus">Agrilus</tp:taxon-name-part>
                            <tp:taxon-name-part taxon-name-part-type="species">ambiguus</tp:taxon-name-part>
                        <object-id xmlns:xlink="http://www.w3.org/1999/xlink" xlink:type="simple">http://species-id.net/wiki/Agrilus_ambiguus</object-id>
								</tp:taxon-name><tp:taxon-authority>Kerremans, 1895</tp:taxon-authority><xref ref-type="fig" rid="F1">Fig. 8 (habitus)</xref><xref ref-type="fig" rid="F3">; Fig. 28 (aedeagus)</xref><tp:nomenclature-citation-list><tp:nomenclature-citation><tp:taxon-name>Agrilus ambiguus</tp:taxon-name><comment> Kerremans, 1895 (<italic><tp:taxon-name>Agrilus</tp:taxon-name></italic>) <xref ref-type="bibr" rid="B66">Kerremans 1895</xref>: 220-221 (description) – <xref ref-type="bibr" rid="B70">Kerremans 1903</xref>: 282 (catalog) – <xref ref-type="bibr" rid="B54">Jakobson 1913</xref>: 798 (synonym of <italic>ambiguellus</italic>; catalog) – <xref ref-type="bibr" rid="B105">Obenberger 1936a</xref>: 1072 (world catalog) – <xref ref-type="bibr" rid="B56">Jendek 2000</xref>: 502 (valid species; notes) – <xref ref-type="bibr" rid="B59">Jendek 2006</xref>: 396 (Palaearctic catalog) – <xref ref-type="bibr" rid="B15">Bellamy 2008</xref>: 1962 (world catalog) – <xref ref-type="bibr" rid="B60">Jendek 2012</xref>: 3 (lectotype designation). = <italic>ambiguellus</italic> Kerremans, 1903 (<italic><tp:taxon-name>Agrilus</tp:taxon-name></italic>; unnecessary replacement name) <xref ref-type="bibr" rid="B70">Kerremans 1903</xref>: 282 (unnecessary replacement name proposal) – <xref ref-type="bibr" rid="B54">Jakobson 1913</xref>: 798 (catalog; Russia and Europe) – <xref ref-type="bibr" rid="B105">Obenberger 1936a</xref>: 1072 (world catalog) – <xref ref-type="bibr" rid="B75">Kurosawa 1974</xref>: 3 (characters; notes) – <xref ref-type="bibr" rid="B56">Jendek 2000</xref>: 502 (synonym of <italic>ambiguus</italic>) – <xref ref-type="bibr" rid="B59">Jendek 2006</xref>: 396 (synonym of <italic>ambiguus</italic>; Palaearctic catalog) – <xref ref-type="bibr" rid="B15">Bellamy 2008</xref>: 1962 (synonym of <italic>ambiguus</italic>; world catalog).</comment></tp:nomenclature-citation></tp:nomenclature-citation-list></tp:nomenclature><tp:treatment-sec sec-type="Type material"><title>Type material.</title><p><italic><tp:taxon-name>Agrilus ambiguus</tp:taxon-name></italic> Kerremans, 1895. Type locality. Sikkim: Kurseong. Lectotype designated by <xref ref-type="bibr" rid="B60">Jendek (2012)</xref>.</p></tp:treatment-sec><tp:treatment-sec sec-type="Diagnosis"><title>Diagnosis.</title><p>Size 6.7–10 mm. <italic><tp:taxon-name>Agrilus ambiguus</tp:taxon-name></italic> differs from the closely related <italic><tp:taxon-name>Agrilus picturatus</tp:taxon-name></italic> sp. n. and <italic><tp:taxon-name>Agrilus pseudoambiguus</tp:taxon-name></italic> sp. n. by having the head only feebly impressed medially; by the black vertex and by having elytral apices concolor with elytral disk (See also Appendix).</p></tp:treatment-sec><tp:treatment-sec sec-type="Additional material"><title>Additional material.</title><p>INDIA: Assam: 1 ♀ (EJCB): “NE India, Assam, 1999, 5 km N of Umrongso, 700m, <named-content xmlns:xlink="http://www.w3.org/1999/xlink" content-type="dwc:verbatimCoordinates" xlink:type="simple"><named-content content-type="dwc:verbatimCoordinates" xlink:type="simple">25°27'N, 92°43'E</named-content></named-content>, 17.-25.v., Dembický &amp; Pacholátko leg.”. Meghalaya: 7 (EJCB): “NE India, Meghalaya state, West Garo Hills, Nokrek Nat.Park, 9–17. V. 1996 alt.1100+150m, GPS N25°29.6', E90°19.5' (WGS 84), E. Jendek &amp; O. Šauša leg.”; 7 (EJCB): “NE India, Meghalaya, 1400 m, Nokrek N. P. , 3 km S Daribokgiri, <named-content xmlns:xlink="http://www.w3.org/1999/xlink" content-type="dwc:verbatimCoordinates" xlink:type="simple"><named-content content-type="dwc:verbatimCoordinates" xlink:type="simple">25°27'N, 90°19'E</named-content></named-content>, 26.iv.1999, Dembický &amp; Pacholátko leg.”. 1 ♂ (EJCB): “NE India, Meghalaya, 1400 m, Nokrek N. P. , 3 km S Daribokgiri, <named-content xmlns:xlink="http://www.w3.org/1999/xlink" content-type="dwc:verbatimCoordinates" xlink:type="simple"><named-content content-type="dwc:verbatimCoordinates" xlink:type="simple">25°27'N, 90°19'E</named-content></named-content>, 26.iv.1999, J. Rolčík leg.”. West Bengal: 2 (NMPC): “Darjeeling [labeled a<!--PageBreak-->s pescheti Obnb.; nomen nudum]”. LAOS: Louang Namtha: 1 ♂, 2 ♀ (EJCB): “Laos, Louang Namtha pr., <named-content xmlns:xlink="http://www.w3.org/1999/xlink" content-type="dwc:verbatimCoordinates" xlink:type="simple"><named-content content-type="dwc:verbatimCoordinates" xlink:type="simple">21°09'N, 101°19'E</named-content></named-content>, Namtha–Muang Sing, 5-31.v.1997, 900-1200 m, Vit Kubáň leg.”. Phongsali: 1 ♂ (EJCB): “Lao-N, Phongsaly prov., 21°41'-2'N, 102°06'–08'E, 28.v.-20.vi.2003 Phongsaly env., ~1500m, Vít Kubáň leg.”; 1 ♂ (EJCB): “Lao, Phongsaly prov. <named-content xmlns:xlink="http://www.w3.org/1999/xlink" content-type="dwc:verbatimCoordinates" xlink:type="simple"><named-content content-type="dwc:verbatimCoordinates" xlink:type="simple">21°41'N, 102°06'E</named-content></named-content> Phongsaly env. 6–17.v.2004, 1500 m, P. Pacholátko leg.”.</p></tp:treatment-sec><tp:treatment-sec sec-type="Adult occurrence"><title>Adult occurrence:</title><p>4–5–6. <bold>Altitude range</bold>: 700–1500 m.</p></tp:treatment-sec><tp:treatment-sec sec-type="Host plant"><title>Host plant.</title><p>Unknown.</p></tp:treatment-sec><tp:treatment-sec sec-type="Distribution"><title>Distribution.</title><p>INDIA: Assam; Meghalaya; Sikkim; West Bengal. LAOS: Louang Namtha; Phongsali.</p></tp:treatment-sec><tp:treatment-sec><!--Section generated to contain objects referenced in tp:taxon-treatment.--><fig id="F1" position="float" orientation="portrait"><label>Figures 1–12.</label><caption><p>Habitus of <italic><tp:taxon-name>Agrilus</tp:taxon-name></italic>: <bold>1</bold> <italic><tp:taxon-name>Agrilus tesselatus</tp:taxon-name></italic> sp. n – Holotype <bold>2</bold> <italic><tp:taxon-name>Agrilus perroti</tp:taxon-name></italic> Descarpentries &amp; Villiers, 1963 <bold>3</bold> <italic><tp:taxon-name>Agrilus umrongso</tp:taxon-name></italic> sp. n – Holotype <bold>4</bold> <italic><tp:taxon-name>Agrilus zanthoxylumi</tp:taxon-name></italic> Li Meng Lou, 1989 <bold>5</bold> <italic><tp:taxon-name>Agrilus auroapicalis</tp:taxon-name></italic> Kurosawa, 1957 <bold>6</bold> <italic><tp:taxon-name>Agrilus auroapicalis ishigakianus</tp:taxon-name></italic> Tôyama, 1985 <bold>7</bold> <italic><tp:taxon-name>Agrilus diversornatus</tp:taxon-name></italic> Jendek, 2011 – Holotype <bold>8</bold> <italic><tp:taxon-name>Agrilus ambiguus</tp:taxon-name></italic> Kerremans, 1895 <bold>9</bold> <italic><tp:taxon-name>Agrilus picturatus</tp:taxon-name></italic> sp. n – Holotype <bold>10</bold> <italic><tp:taxon-name>Agrilus pseudoambiguus</tp:taxon-name></italic> sp. n – Holotype <bold>11</bold> <italic><tp:taxon-name>Agrilus alesi</tp:taxon-name></italic> Obenberger, 1935 <bold>12</bold> <italic><tp:taxon-name>Agrilus auriventris</tp:taxon-name></italic> Saunders, 1873.</p></caption><graphic xmlns:xlink="http://www.w3.org/1999/xlink" xlink:href="ZooKeys-256-035-g001.jpg" position="float" orientation="portrait" xlink:type="simple"/></fig><fig id="F3" position="float" orientation="portrait"><label>Figures 25–45.</label><caption><p>Aedeagus of <italic><tp:taxon-name>Agrilus</tp:taxon-name></italic>: <bold>25</bold> <italic><tp:taxon-name>Agrilus perroti</tp:taxon-name></italic> Descarpentries &amp; Villiers, 1963 <bold>26</bold> <italic><tp:taxon-name>Agrilus zanthoxylumi</tp:taxon-name></italic> Li Meng Lou, 1989 <bold>27</bold> <italic><tp:taxon-name>Agrilus auroapicalis ishigakianus</tp:taxon-name></italic> Tôyama, 1985 <bold>28</bold> <italic><tp:taxon-name>Agrilus ambiguus</tp:taxon-name></italic> Kerremans, 1895 <bold>29 </bold><italic><tp:taxon-name>Agrilus picturatus</tp:taxon-name></italic> sp. n – Holotype <bold>30</bold> <italic><tp:taxon-name>Agrilus pseudoambiguus</tp:taxon-name></italic> sp. n – Holotype <bold>31</bold> <italic><tp:taxon-name>Agrilus alesi</tp:taxon-name></italic> Obenberger, 1935 <bold>32 </bold><italic><tp:taxon-name>Agrilus auriventris</tp:taxon-name></italic> Saunders, 1873 <bold>33</bold> <italic><tp:taxon-name>Agrilus nebulosus</tp:taxon-name></italic> sp. n – Holotype <bold>34</bold> <italic><tp:taxon-name>Agrilus yamawakii</tp:taxon-name></italic> Kurosawa, 1957 <bold>35</bold> <italic><tp:taxon-name>Agrilus horniellus</tp:taxon-name></italic> Obenberger, 1935 <bold>36</bold> <italic><tp:taxon-name>Agrilus occipitalis</tp:taxon-name></italic> (Eschscholtz, 1822) – Philippines, Palawan <bold>37</bold> <italic><tp:taxon-name>Agrilus sordidulus</tp:taxon-name></italic> Obenberger, 1916 <bold>38</bold> <italic><tp:taxon-name>Agrilus inamoenus</tp:taxon-name></italic> Kerremans, 1892 <bold>39</bold> <italic><tp:taxon-name>Agrilus mucidus</tp:taxon-name></italic> sp. n – Holotype <bold>40</bold> <italic><tp:taxon-name>Agrilus tonkineus</tp:taxon-name></italic> Kerremans, 1895.Pygidium of <italic><tp:taxon-name>Agrilus</tp:taxon-name></italic> <bold>41</bold> <italic><tp:taxon-name>Agrilus alesi</tp:taxon-name></italic> Obenberger, 1935 <bold>42</bold> <italic><tp:taxon-name>Agrilus auriventris</tp:taxon-name></italic> Saunders, 1873 <bold>43</bold> <italic><tp:taxon-name>Agrilus occipitalis</tp:taxon-name></italic> (Eschscholtz, 1822) – Laos, Vientiane, Ban Phabat <bold>44</bold> <italic><tp:taxon-name>Agrilus occipitalis</tp:taxon-name></italic> (Eschscholtz, 1822) – Papua New Guinea, Sideia island <bold>45</bold> <italic><tp:taxon-name>Agrilus occipitalis</tp:taxon-name></italic> (Eschscholtz, 1822) – Thailand, Mae Hong Son, Pai.</p></caption><graphic xmlns:xlink="http://www.w3.org/1999/xlink" xlink:href="ZooKeys-256-035-g003.jpg" position="float" orientation="portrait" xlink:type="simple"/></fig></tp:treatment-sec><ref-list><ref id="B66"><mixed-citation xmlns:xlink="http://www.w3.org/1999/xlink" xlink:type="simple"><person-group><name name-style="western"><surname>Kerremans</surname><given-names>C</given-names></name></person-group> (<year>1895</year>)<article-title> Buprestides Indo–Malais. Deuxième partie.</article-title><source>Annales de la Société Entomologique de Belgique </source><volume>39</volume>: <fpage>192</fpage>-<lpage>224</lpage>.</mixed-citation></ref><ref id="B70"><mixed-citation xmlns:xlink="http://www.w3.org/1999/xlink" xlink:type="simple"><person-group><name name-style="western"><surname>Kerremans</surname><given-names>C</given-names></name></person-group> (<year>1903</year>)<article-title> Coleoptera Serricornia. Fam. Buprestidae, Fasc. 12b, 12c, 12d.</article-title> In: <person-group><name name-style="western"><surname>Wytsman</surname><given-names/></name></person-group> (<role>Ed</role>). <issue-title>Genera Insectorum.</issue-title><source>Tome II, Fascicules XII–XIV. Verteneuil &amp; Desmet, Bruxelles</source>: <fpage>49</fpage>-<lpage>338</lpage>.</mixed-citation></ref><ref id="B54"><mixed-citation xmlns:xlink="http://www.w3.org/1999/xlink" xlink:type="simple"><person-group><name name-style="western"><surname>Jakobson</surname><given-names>GG</given-names></name></person-group> (<year>1913</year>)<source> Zhuki Rossii i zapadnoi Evropy. Rukovodstvo k’’ opredeleniyu zhukov. Vypusk’’ X–yi. A. F. Devrien’’, S.–Peterburg’’, (2) + p. 721–864, pls 76–83 [Buprestidae: 770–800]. </source>[in Russian]</mixed-citation></ref><ref id="B105"><mixed-citation xmlns:xlink="http://www.w3.org/1999/xlink" xlink:type="simple"><person-group><name name-style="western"><surname>Obenberger</surname><given-names>J</given-names></name></person-group> (<year>1936a</year>)<source> Buprestidae V., p. 935–1246. In: Junk W &amp; Schenkling S (Eds) Coleopterorum Catalogus, Volumen XIII, Pars 152, Gravenhage, Verlag für Naturwissenschaften, W. Junk, 311 pp.</source></mixed-citation></ref><ref id="B56"><mixed-citation xmlns:xlink="http://www.w3.org/1999/xlink" xlink:type="simple"><person-group><name name-style="western"><surname>Jendek</surname><given-names>E</given-names></name></person-group> (<year>2000</year>)<article-title> Studies in the Palaearctic and Oriental <italic>Agrilus</italic> (Coleoptera, Buprestidae). I.</article-title><source>Biológia, Bratislava </source><volume>55</volume> (<issue>5</issue>): <fpage>501</fpage>-<lpage>508</lpage>.</mixed-citation></ref><ref id="B59"><mixed-citation xmlns:xlink="http://www.w3.org/1999/xlink" xlink:type="simple"><person-group><name name-style="western"><surname>Jendek</surname><given-names>E</given-names></name></person-group> (<year>2006</year>)<source> New nomeclatorial and taxonomic acts and comments. Buprestidae: <italic>Agrilus</italic> p. 60. Catalog: genus <italic>Agrilus</italic> Curtis, 1825, p. 388–403. In: Löbl I, Smetana A (Eds) Catalogue of the Palaearctic Coleoptera, Vol. 3, Stenstrup, Apollo Books, 690 pp.</source></mixed-citation></ref><ref id="B15"><mixed-citation xmlns:xlink="http://www.w3.org/1999/xlink" xlink:type="simple"><person-group><name name-style="western"><surname>Bellamy</surname><given-names>CL</given-names></name></person-group> (<year>2008</year>)<source> A world catalogue and bibliography of the jewel beetles (Coleoptera: Buprestoidea). Volume 4, Agrilinae: Agrilina through Trachyini. Sofia, Pensoft, 79, 1932–2684.</source></mixed-citation></ref><ref id="B60"><mixed-citation xmlns:xlink="http://www.w3.org/1999/xlink" xlink:type="simple"><person-group><name name-style="western"><surname>Jendek</surname><given-names>E</given-names></name></person-group> (<year>2012</year>)<article-title> Studies in the Palaearctic and Oriental <italic>Agrilus</italic> (Coleoptera, Buprestidae) IV.</article-title><source>Zootaxa </source><volume>3300</volume>: <fpage>1</fpage>-<lpage>19</lpage>.</mixed-citation></ref><ref id="B75"><mixed-citation xmlns:xlink="http://www.w3.org/1999/xlink" xlink:type="simple"><person-group><name name-style="western"><surname>Kurosawa</surname><given-names>Y</given-names></name></person-group> (<year>1974</year>)<source> [A comment to the Japanese Buprestidae (10)]. Coleopterists’ News, Tokyo 17/18: 1–4. </source>[in Japanese]</mixed-citation></ref></ref-list></tp:taxon-treatment>
