# Supplementary material for: Revision of the Agrilus occipitalis species–group (Coleoptera, Buprestidae, Agrilini)
Source: Zookeys. 2013 Jan 3;(256):35–79. doi: 10.3897/zookeys.256.4272 (PMC3650829; doi:10.3897/zookeys.256.4272)
Supplement: XML Treatment for Agrilus auriventris [file zookeys.256.4272-treatment3.xml]

<!DOCTYPE tp:taxon-treatment
  PUBLIC "-//TaxonX//DTD Taxonomic Treatment Publishing DTD v0 20100105//EN" "tax-treatment-NSO.dtd">
<tp:taxon-treatment xmlns:tp="http://www.plazi.org/taxpub"><tp:treatment-meta><mixed-citation publication-type="journal"><person-group><name><surname>Jendek</surname><given-names>Eduard</given-names></name></person-group><article-title>Revision of the <italic>Agrilus occipitalis</italic> species–group (Coleoptera, Buprestidae, Agrilini)</article-title><source>Zookeys</source><day>3</day><month>1</month><year>2013</year><volume>2013</volume><issue>256</issue><fpage>35</fpage><lpage>79</lpage><pub-id pub-id-type="doi">10.3897/zookeys.256.4272</pub-id></mixed-citation></tp:treatment-meta><tp:nomenclature><tp:taxon-name>
                            <tp:taxon-name-part taxon-name-part-type="genus">Agrilus</tp:taxon-name-part>
                            <tp:taxon-name-part taxon-name-part-type="species">auriventris</tp:taxon-name-part>
                        <object-id xmlns:xlink="http://www.w3.org/1999/xlink" xlink:type="simple">http://species-id.net/wiki/Agrilus_auriventris</object-id>
								</tp:taxon-name><tp:taxon-authority>Saunders, 1873</tp:taxon-authority><xref ref-type="fig" rid="F1">Fig. 12 (habitus)</xref><xref ref-type="fig" rid="F3">; Fig. 32 (aedeagus); Fig. 42 (pygidium)</xref><tp:nomenclature-citation-list><tp:nomenclature-citation><tp:taxon-name>Agrilus auriventris</tp:taxon-name><comment> Saunders, 1873 (<italic><tp:taxon-name>Agrilus</tp:taxon-name></italic>) <xref ref-type="bibr" rid="B123">Saunders 1873</xref>: 517 (description) – <xref ref-type="bibr" rid="B119">Samouelle 1819</xref>: 9-17 [not seen] (biology; biocontrol; Japan) – <xref ref-type="bibr" rid="B77">Lewis 1879</xref>: 15 (catalog; Japan) – <xref ref-type="bibr" rid="B63">Kerremans 1885</xref>: 152 (catalog) – <xref ref-type="bibr" rid="B125">Schönfeldt 1887</xref>: 113 (<italic><tp:taxon-name>Anambus</tp:taxon-name></italic>; catalog; Japan) – Kerremans 1892: 248 (catalog) – <xref ref-type="bibr" rid="B70">Kerremans 1903</xref>: 282 (catalog) – <xref ref-type="bibr" rid="B54">Jakobson 1913</xref>: 798 (catalog; Russia and Europe) – <xref ref-type="bibr" rid="B101">Obenberger 1926</xref>: 659 (Palaearctic catalog) – <xref ref-type="bibr" rid="B130">Tanaka 1928</xref>: 1437-1444 [not seen] (pest; Japan) – <xref ref-type="bibr" rid="B85">Miwa 1931</xref>: 126 (catalog; Formosa) – <xref ref-type="bibr" rid="B108">Ogloblin and Reichardt 1932</xref>: 277 (pest) – <xref ref-type="bibr" rid="B148">Yuasa 1932</xref>: 653 (characters; Japan) – <xref ref-type="bibr" rid="B149">Yuasa 1933</xref>: 281 (larva) – <xref ref-type="bibr" rid="B87">Miwa and Chûjô 1936</xref>: 15 (catalog; Japan) – <xref ref-type="bibr" rid="B105">Obenberger 1936a</xref>: 958 (world catalog) – <xref ref-type="bibr" rid="B24">Chûjô and Matuda 1940</xref>: 65 (checklist; faunal records; Japan (Kyushu)) – <xref ref-type="bibr" rid="B86">Miwa 1940</xref>: 72 (checklist; Japan) – <xref ref-type="bibr" rid="B150">Yuasa 1949</xref>: 128 (characters; Japan) – <xref ref-type="bibr" rid="B71">Kurosawa 1950</xref>: 1115 – <xref ref-type="bibr" rid="B91">Mühlmann 1954</xref>: 83 (pest in Asia; biology) – <xref ref-type="bibr" rid="B49">Iga 1955</xref>: 78 (iconography; Japan) – <xref ref-type="bibr" rid="B131">Ter Minasyan 1955</xref>: 450 (notes) – <xref ref-type="bibr" rid="B72">Kurosawa 1956</xref>: 1115 (characters; Japan) – <xref ref-type="bibr" rid="B128">Shimizu et al. 1961</xref>: 57-59 (biology) – <xref ref-type="bibr" rid="B146">Yamamoto et al. 1961</xref>: 1-8 [not seen] (biology; pest) – <xref ref-type="bibr" rid="B8">Balachowsky et al. 1962</xref>: 286 (economic importance) – <xref ref-type="bibr" rid="B50">Iga 1962</xref>: 78 (iconography; Japan) – <xref ref-type="bibr" rid="B52">Isrigaya 1963</xref>: 351-355 (biology; larva; economic importance; treatment; Japan (Wakayama)) – <xref ref-type="bibr" rid="B109">Ohgushi 1963</xref>: 92-96 (pest; ovary and pre-oviposition period; Japan) – <xref ref-type="bibr" rid="B144">Woo Sheh Ming 1964</xref>: 61-71 (larval biology; protection; China: Chekiang) – <xref ref-type="bibr" rid="B111">Ohgushi 1966b</xref>: 361-366 [not seen] (biology; ecology; Japan) – <xref ref-type="bibr" rid="B110">Ohgushi 1966a</xref>: 55-63 (biology) – <xref ref-type="bibr" rid="B147">Yoshikawa et al. 1969</xref>: 178 (notes) – <xref ref-type="bibr" rid="B43">Guryeva 1974</xref>: 98 (pest of agriculture cultures; references) – <xref ref-type="bibr" rid="B75">Kurosawa 1974</xref>: 2, 3 (characters; notes) – <xref ref-type="bibr" rid="B112">Ohgushi 1978</xref>: 62-73 (population ecology; Japan: Nagasaki prefecture) – <xref ref-type="bibr" rid="B139">Tôyama 1985a</xref>: 24 (iconography; Japan) – <xref ref-type="bibr" rid="B113">Peng Zhongliang 1987</xref>: 354 (checklist; China) – <xref ref-type="bibr" rid="B46">Hirashima 1989</xref>: 322 (checklist; Japan) – <xref ref-type="bibr" rid="B114">Peng Zhongliang 1992</xref>: 398-399 (characters; notes; Hunan) – <xref ref-type="bibr" rid="B89">Morimoto and Tadauchi 1995</xref>: 231 (checklist; Japan) – <xref ref-type="bibr" rid="B3">Akiyama and Akiyama 1996</xref>: 184 (faunal records; Japan: Honshu) – <xref ref-type="bibr" rid="B92">Naka and Ohashi 1996</xref>: 43-44 (occurrence; chemical control; Japan: Honshu) – <xref ref-type="bibr" rid="B4">Akiyama and Ohmomo 1997</xref>: 29-30 (checklist; Japan) – <xref ref-type="bibr" rid="B47">Hua Li Zhong 2002</xref>: 89 (checklist) – <xref ref-type="bibr" rid="B81">Lin Gui Rui 2002</xref>: 233 (checklist; pest) – <xref ref-type="bibr" rid="B116">Peng Zhongliang 2002</xref>: 268 (characters; Fujian) – <xref ref-type="bibr" rid="B59">Jendek 2006</xref>: 396 (Palaearctic catalog) – <xref ref-type="bibr" rid="B127">Shi Fu Ming et al. 2006</xref>: 724 (notes) – <xref ref-type="bibr" rid="B141">Wei et al. 2006</xref>: 302-308 (larval instars and characters; China: Zheijang) – <xref ref-type="bibr" rid="B153">Zheng et al. 2006</xref>: 806 (spatial distribution pattern; attacking strategy; China) – <xref ref-type="bibr" rid="B48">Huangfu et al. 2007</xref>: 682-688 (ovarian development; ovariole; oviposition duration; fecundity) – <xref ref-type="bibr" rid="B142">Wei et al. 2007</xref>: 79-84 (immature stages; chorion; hatching; pupation) – <xref ref-type="bibr" rid="B15">Bellamy 2008</xref>: 1985 (world catalog) – <xref ref-type="bibr" rid="B45">Hill 2008</xref>: 279, 539 (pest; control; life history) – <xref ref-type="bibr" rid="B61">Jendek and Grebennikov 2011</xref>: 46-47 (lectotype designation; synonymy; references; types; diagnosis; faunal records; host plants; distributional summary; East Asia). = <italic>graptelytrus</italic> Obenberger, 1914 (<italic><tp:taxon-name>Agrilus</tp:taxon-name></italic>) <xref ref-type="bibr" rid="B95">Obenberger 1914</xref>: 43 (in Czech), 48-49 (in German) (description) – <xref ref-type="bibr" rid="B101">Obenberger 1926</xref>: 654 (Palaearctic catalog) – <xref ref-type="bibr" rid="B105">Obenberger 1936a</xref>: 1084 (world catalog) – <xref ref-type="bibr" rid="B31">Descarpentries and Villiers 1963</xref>: 104, 118 (species incertae sedis) – <xref ref-type="bibr" rid="B15">Bellamy 2008</xref>: 2116 (world catalog) – <xref ref-type="bibr" rid="B61">Jendek and Grebennikov 2011</xref>: 46 (synonym of <italic>auriventris</italic>; lectotype designation). = <italic>fleutiauxi</italic> Bourgoin, 1922 (<italic><tp:taxon-name>Agrilus</tp:taxon-name></italic>) <xref ref-type="bibr" rid="B17">Bourgoin 1922</xref>: 23 (description) – <xref ref-type="bibr" rid="B135">Théry 1935a</xref>: 132 (faunal record; China) – <xref ref-type="bibr" rid="B105">Obenberger 1936a</xref>: 1083 (world catalog) – <xref ref-type="bibr" rid="B31">Descarpentries and Villiers 1963</xref>: 108, 118 (characters; faunal records; Tonkin; Formose; Chine: Hong-Kong, Kiangsi; Birmanie) – <xref ref-type="bibr" rid="B59">Jendek 2006</xref>: 398 (Palaearctic catalog) – <xref ref-type="bibr" rid="B15">Bellamy 2008</xref>: 2096 (world catalog) – <xref ref-type="bibr" rid="B61">Jendek and Grebennikov 2011</xref>: 46, 47 (synonym of <italic>auriventris</italic>; lectotype designation). = <italic>pidjinus</italic> Obenberger, 1924 (<italic><tp:taxon-name>Agrilus</tp:taxon-name></italic>; cited as <italic>podjinus</italic> on page 53 and as <italic>pidjinus</italic> on page 58) <xref ref-type="bibr" rid="B99">Obenberger 1924b</xref>: 53-54, 58 (description; [Note: Multiple original spelling: Precedence of the name <italic>pidjinus</italic> has been fixed by the original author (<xref ref-type="bibr" rid="B101">Obenberger 1926</xref>) as the first reviser (Article 24.2.4)]) – <xref ref-type="bibr" rid="B101">Obenberger 1926</xref>: 654 (Palaearctic catalog) – <xref ref-type="bibr" rid="B105">Obenberger 1936a</xref>: 1022 (world catalog) – <xref ref-type="bibr" rid="B113">Peng Zhongliang 1987</xref>: 357 (checklist; China) – <xref ref-type="bibr" rid="B47">Hua Li Zhong 2002</xref>: 90 (checklist; China: Hongkong) – <xref ref-type="bibr" rid="B59">Jendek 2006</xref>: 400 (Palaearctic catalog) – <xref ref-type="bibr" rid="B15">Bellamy 2008</xref>: 2235 (world catalog) – <xref ref-type="bibr" rid="B61">Jendek and Grebennikov 2011</xref>: 46, 47 (synonym of <italic>auriventris</italic>; lectotype designation). = <italic>samoensis</italic> Blair, 1928 (<italic><tp:taxon-name>Agrilus</tp:taxon-name></italic>), <bold>syn</bold>. <bold>n.</bold><xref ref-type="bibr" rid="B16">Blair 1928</xref>: 108-109 (description) – <xref ref-type="bibr" rid="B134">Théry 1934</xref>: 148 – <xref ref-type="bibr" rid="B105">Obenberger 1936a</xref>: 1101 (world catalog) – <xref ref-type="bibr" rid="B15">Bellamy 2008</xref>: 2278 (world catalog). <bold>Unavailable names</bold> = <italic>citri</italic> Matsumura <xref ref-type="bibr" rid="B118">Quayle 1938</xref>: 314 (biology; Formosa; [Note: Quayle attributed this name to Matsumara [= Matsumura] but his use of the name was not found and Quayle presented<!--PageBreak--> no characters]) – <xref ref-type="bibr" rid="B35">Fang Zhigang and Wu Hong 2001</xref>: 80 (checklist; China: Zhejiang) – <xref ref-type="bibr" rid="B47">Hua Li Zhong 2002</xref>: 89 (synonym of <italic>auriventris</italic>) – <xref ref-type="bibr" rid="B81">Lin Gui Rui 2002</xref>: 233 (checklist; pest) – <xref ref-type="bibr" rid="B61">Jendek and Grebennikov 2011</xref>: 236 (unavailable name).</comment></tp:nomenclature-citation></tp:nomenclature-citation-list></tp:nomenclature><tp:treatment-sec sec-type="Type material"><title>Type material.</title><p><italic><tp:taxon-name>Agrilus auriventris</tp:taxon-name></italic> Saunders, 1873. Type locality. Japan. Lectotype designated by <xref ref-type="bibr" rid="B61">Jendek and Grebennikov (2011)</xref>.</p><p><italic><tp:taxon-name>Agrilus graptelytrus</tp:taxon-name></italic> Obenberger, 1914. Type locality. China, Tonkin: Phu-long-thuan. Lectotype designated by <xref ref-type="bibr" rid="B61">Jendek and Grebennikov (2011)</xref>.</p><p><italic><tp:taxon-name>Agrilus fleutiauxi</tp:taxon-name></italic> Bourgoin, 1922. Type locality. not given [Note: Indo-Chine française is cited in the title of the publication]. Lectotype designated by <xref ref-type="bibr" rid="B61">Jendek and Grebennikov (2011)</xref>.</p><p><italic><tp:taxon-name>Agrilus pidjinus</tp:taxon-name></italic> Obenberger, 1924. Type locality. China: Hong-Kong. Lectotype designated by <xref ref-type="bibr" rid="B61">Jendek and Grebennikov (2011)</xref>.</p><p><italic><tp:taxon-name>Agrilus samoensis</tp:taxon-name></italic> Blair, 1928. Type locality. Upolu: Apia; Malololelei. Holotype (<xref ref-type="fig" rid="F4">Fig. 61</xref>), ♀, (BMNH): “Type H. T. [p] [round label with red border] \ Samoan Is. [p] Upolu Malololelei 2000 ft, 28.xi.1924 [h] P. A. Buxton and G. H. Hopkins [p] \ Agrilus Samoensis Type Blr. [h] frt. K. G. Blair [p]”. Paratypes: 1 paratype (MNHN); 1 paratype (BPBM). Described from 4 specimens (holotype, paratypes).</p></tp:treatment-sec><tp:treatment-sec sec-type="Diagnosis"><title>Diagnosis.</title><p>Size: 5.0–8.8 mm. <italic><tp:taxon-name>Agrilus auriventris</tp:taxon-name></italic> can be distinguished from the most close <italic><tp:taxon-name>Agrilus nebulosus</tp:taxon-name></italic> sp. n. by the pygidium which is angulate or armed with a short protrusion (<xref ref-type="fig" rid="F3">Fig. 42</xref>). See also Appendix.</p></tp:treatment-sec><tp:treatment-sec sec-type="Additional material"><title>Additional material.</title><p>CHINA: Guangxi: 1 (IZAS): “Guangxi, Longzhou, 140m, 1.v.1963, Y. Wang leg.”. VIETNAM: 1 (IZAS): “Tonkin, Hoa Binh, vii.1931, A. De Cooman leg.”. For further records see <xref ref-type="bibr" rid="B61">Jendek and Grebennikov (2011)</xref>.</p></tp:treatment-sec><tp:treatment-sec sec-type="Adult occurrence"><title>Adult occurrence:</title><p>4–5–6–7–8–10. <bold>Altitude range:</bold> 140–700 m.</p></tp:treatment-sec><tp:treatment-sec sec-type="Host plant"><title>Host plant.</title><p><italic><tp:taxon-name>Citrus</tp:taxon-name></italic>sp. For the detailed bibliography see <xref ref-type="bibr" rid="B61">Jendek and Grebennikov (2011)</xref>.</p></tp:treatment-sec><tp:treatment-sec sec-type="Distribution"><title>Distribution.</title><p>CHINA: Fujian; Guangdong; Guangxi; Hong Kong; Hubei; Hunan; Jiangxi; Sichuan; Taiwan; Zhejiang. JAPAN: Honshu; Kyushu. LAOS. MYANMAR. SAMOA. VIETNAM.</p></tp:treatment-sec><tp:treatment-sec><!--Section generated to contain objects referenced in tp:taxon-treatment.--><fig id="F1" position="float" orientation="portrait"><label>Figures 1–12.</label><caption><p>Habitus of <italic><tp:taxon-name>Agrilus</tp:taxon-name></italic>: <bold>1</bold> <italic><tp:taxon-name>Agrilus tesselatus</tp:taxon-name></italic> sp. n – Holotype <bold>2</bold> <italic><tp:taxon-name>Agrilus perroti</tp:taxon-name></italic> Descarpentries &amp; Villiers, 1963 <bold>3</bold> <italic><tp:taxon-name>Agrilus umrongso</tp:taxon-name></italic> sp. n – Holotype <bold>4</bold> <italic><tp:taxon-name>Agrilus zanthoxylumi</tp:taxon-name></italic> Li Meng Lou, 1989 <bold>5</bold> <italic><tp:taxon-name>Agrilus auroapicalis</tp:taxon-name></italic> Kurosawa, 1957 <bold>6</bold> <italic><tp:taxon-name>Agrilus auroapicalis ishigakianus</tp:taxon-name></italic> Tôyama, 1985 <bold>7</bold> <italic><tp:taxon-name>Agrilus diversornatus</tp:taxon-name></italic> Jendek, 2011 – Holotype <bold>8</bold> <italic><tp:taxon-name>Agrilus ambiguus</tp:taxon-name></italic> Kerremans, 1895 <bold>9</bold> <italic><tp:taxon-name>Agrilus picturatus</tp:taxon-name></italic> sp. n – Holotype <bold>10</bold> <italic><tp:taxon-name>Agrilus pseudoambiguus</tp:taxon-name></italic> sp. n – Holotype <bold>11</bold> <italic><tp:taxon-name>Agrilus alesi</tp:taxon-name></italic> Obenberger, 1935 <bold>12</bold> <italic><tp:taxon-name>Agrilus auriventris</tp:taxon-name></italic> Saunders, 1873.</p></caption><graphic xmlns:xlink="http://www.w3.org/1999/xlink" xlink:href="ZooKeys-256-035-g001.jpg" position="float" orientation="portrait" xlink:type="simple"/></fig><fig id="F3" position="float" orientation="portrait"><label>Figures 25–45.</label><caption><p>Aedeagus of <italic><tp:taxon-name>Agrilus</tp:taxon-name></italic>: <bold>25</bold> <italic><tp:taxon-name>Agrilus perroti</tp:taxon-name></italic> Descarpentries &amp; Villiers, 1963 <bold>26</bold> <italic><tp:taxon-name>Agrilus zanthoxylumi</tp:taxon-name></italic> Li Meng Lou, 1989 <bold>27</bold> <italic><tp:taxon-name>Agrilus auroapicalis ishigakianus</tp:taxon-name></italic> Tôyama, 1985 <bold>28</bold> <italic><tp:taxon-name>Agrilus ambiguus</tp:taxon-name></italic> Kerremans, 1895 <bold>29 </bold><italic><tp:taxon-name>Agrilus picturatus</tp:taxon-name></italic> sp. n – Holotype <bold>30</bold> <italic><tp:taxon-name>Agrilus pseudoambiguus</tp:taxon-name></italic> sp. n – Holotype <bold>31</bold> <italic><tp:taxon-name>Agrilus alesi</tp:taxon-name></italic> Obenberger, 1935 <bold>32 </bold><italic><tp:taxon-name>Agrilus auriventris</tp:taxon-name></italic> Saunders, 1873 <bold>33</bold> <italic><tp:taxon-name>Agrilus nebulosus</tp:taxon-name></italic> sp. n – Holotype <bold>34</bold> <italic><tp:taxon-name>Agrilus yamawakii</tp:taxon-name></italic> Kurosawa, 1957 <bold>35</bold> <italic><tp:taxon-name>Agrilus horniellus</tp:taxon-name></italic> Obenberger, 1935 <bold>36</bold> <italic><tp:taxon-name>Agrilus occipitalis</tp:taxon-name></italic> (Eschscholtz, 1822) – Philippines, Palawan <bold>37</bold> <italic><tp:taxon-name>Agrilus sordidulus</tp:taxon-name></italic> Obenberger, 1916 <bold>38</bold> <italic><tp:taxon-name>Agrilus inamoenus</tp:taxon-name></italic> Kerremans, 1892 <bold>39</bold> <italic><tp:taxon-name>Agrilus mucidus</tp:taxon-name></italic> sp. n – Holotype <bold>40</bold> <italic><tp:taxon-name>Agrilus tonkineus</tp:taxon-name></italic> Kerremans, 1895.Pygidium of <italic><tp:taxon-name>Agrilus</tp:taxon-name></italic> <bold>41</bold> <italic><tp:taxon-name>Agrilus alesi</tp:taxon-name></italic> Obenberger, 1935 <bold>42</bold> <italic><tp:taxon-name>Agrilus auriventris</tp:taxon-name></italic> Saunders, 1873 <bold>43</bold> <italic><tp:taxon-name>Agrilus occipitalis</tp:taxon-name></italic> (Eschscholtz, 1822) – Laos, Vientiane, Ban Phabat <bold>44</bold> <italic><tp:taxon-name>Agrilus occipitalis</tp:taxon-name></italic> (Eschscholtz, 1822) – Papua New Guinea, Sideia island <bold>45</bold> <italic><tp:taxon-name>Agrilus occipitalis</tp:taxon-name></italic> (Eschscholtz, 1822) – Thailand, Mae Hong Son, Pai.</p></caption><graphic xmlns:xlink="http://www.w3.org/1999/xlink" xlink:href="ZooKeys-256-035-g003.jpg" position="float" orientation="portrait" xlink:type="simple"/></fig><fig id="F4" position="float" orientation="portrait"><label>Figures 46–63.</label><caption><p>Types of <italic><tp:taxon-name>Agrilus</tp:taxon-name></italic>: <bold>46</bold> <italic><tp:taxon-name>Agrilus auroapicalis</tp:taxon-name></italic> Kurosawa, 1957 – Holotype <bold>47</bold> <italic><tp:taxon-name>Agrilus biakanus</tp:taxon-name></italic> Curletti, 2006 – Holotype (source: Curletti, 2006) <bold>48</bold> <italic><tp:taxon-name>Agrilus celebicola</tp:taxon-name></italic> Obenberger, 1924 – Lectotype<bold>49</bold> <italic><tp:taxon-name>Agrilus connexus</tp:taxon-name></italic> Kerremans, 1900 – Holotype by monotypy <bold>50</bold> <italic><tp:taxon-name>Agrilus cupricauda</tp:taxon-name></italic> Saunders, 1867 – Lectotype <bold>51</bold> <italic><tp:taxon-name>Agrilus evinadus</tp:taxon-name></italic> Gory &amp; Laporte, 1839 – Lectotype <bold>52</bold> <italic><tp:taxon-name>Agrilus horni</tp:taxon-name></italic> Théry, 1904 – Lectotype <bold>53</bold> <italic><tp:taxon-name>Agrilus korenskyi</tp:taxon-name></italic> Obenberger, 1923 – Lectotype <bold>54</bold> <italic><tp:taxon-name>Agrilus kurandae</tp:taxon-name></italic> Obenberger, 1923 – Lectotype <bold>55</bold> <italic><tp:taxon-name>Agrilus laurenconi</tp:taxon-name></italic> Descarpentries &amp; Villiers, 1963 – Holotype <bold>56</bold> <italic><tp:taxon-name>Agrilus marmoreus</tp:taxon-name></italic> Deyrolle, 1864 – Lectotype <bold>57</bold> <italic><tp:taxon-name>Agrilus nitidus</tp:taxon-name></italic> Kerremans, 1898 – Lectotype <bold>58</bold> <italic><tp:taxon-name>Agrilus nirius</tp:taxon-name></italic> Obenberger, 1924 – Lectotype <bold>59</bold> <italic><tp:taxon-name>Agrilus oblatus</tp:taxon-name></italic> Kerremans, 1900 – Lectotype <bold>60 </bold><italic><tp:taxon-name>Agrilus occipitalis</tp:taxon-name></italic> (Eschscholtz, 1822) – Lectotype <bold>61</bold> <italic><tp:taxon-name>Agrilus samoensis</tp:taxon-name></italic> Blair, 1928 – Holotype <bold>62</bold> <italic><tp:taxon-name>Agrilus sordidulus</tp:taxon-name></italic> Obenberger, 1916 – Holotype by monotypy <bold>63</bold> <italic><tp:taxon-name>Agrilus tebinganus</tp:taxon-name></italic> Obenberger, 1924 – Lectotype.</p></caption><graphic xmlns:xlink="http://www.w3.org/1999/xlink" xlink:href="ZooKeys-256-035-g004.jpg" position="float" orientation="portrait" xlink:type="simple"/></fig></tp:treatment-sec><ref-list><ref id="B123"><mixed-citation xmlns:xlink="http://www.w3.org/1999/xlink" xlink:type="simple"><person-group><name name-style="western"><surname>Saunders</surname><given-names>E</given-names></name></person-group> (<year>1873</year>)<article-title> Descriptions of Buprestidae collected in Japan by George Lewis, Esq.</article-title><source>Journal of Proceedings of the Linnean Society of London, Zoology </source><volume>11</volume>: <fpage>509</fpage>-<lpage>523</lpage>.</mixed-citation></ref><ref id="B119"><mixed-citation xmlns:xlink="http://www.w3.org/1999/xlink" xlink:type="simple"><person-group><name name-style="western"><surname>Samouelle</surname><given-names>G</given-names></name></person-group> (<year>1819</year>)<source> The entomologist’s useful compendium; or an introduction to the know-ledge of British Insects. T. Boys, London, 496 pp, 12 pls.</source></mixed-citation></ref><ref id="B77"><mixed-citation xmlns:xlink="http://www.w3.org/1999/xlink" xlink:type="simple"><person-group><name name-style="western"><surname>Lewis</surname><given-names>G</given-names></name></person-group> (<year>1879</year>)<source> A catalogue of Coleoptera from the Japanese archipelago.</source><publisher-name>London</publisher-name>, <publisher-loc>Taylor and Francis</publisher-loc>, <lpage>31</lpage> pp.</mixed-citation></ref><ref id="B63"><mixed-citation xmlns:xlink="http://www.w3.org/1999/xlink" xlink:type="simple"><person-group><name name-style="western"><surname>Kerremans</surname><given-names>C</given-names></name></person-group> (<year>1885</year>)<article-title> Énumération des Buprestides décrits postérieurement au Catalogue de MM. Gemminger &amp; de Harold. 1870–1883.</article-title><source>Annales de la Société Entomologique de Belgique </source><volume>29</volume>: <fpage>119</fpage>-<lpage>157</lpage>.</mixed-citation></ref><ref id="B125"><mixed-citation xmlns:xlink="http://www.w3.org/1999/xlink" xlink:type="simple"><person-group><name name-style="western"><surname>Schönfeldt</surname><given-names>H von</given-names></name></person-group> (<year>1887</year>)<article-title> Catalog der Coleopteren von Japan mit Angabe der bezüglichen Beschreibungen und der sicher bekannten Fundorte.</article-title><source>Jahrbücher des Nassauischen Vereins für Naturkunde </source><volume>40</volume>: <fpage>29</fpage>-<lpage>204</lpage>.</mixed-citation></ref><ref id="B70"><mixed-citation xmlns:xlink="http://www.w3.org/1999/xlink" xlink:type="simple"><person-group><name name-style="western"><surname>Kerremans</surname><given-names>C</given-names></name></person-group> (<year>1903</year>)<article-title> Coleoptera Serricornia. Fam. Buprestidae, Fasc. 12b, 12c, 12d.</article-title> In: <person-group><name name-style="western"><surname>Wytsman</surname><given-names/></name></person-group> (<role>Ed</role>). <issue-title>Genera Insectorum.</issue-title><source>Tome II, Fascicules XII–XIV. Verteneuil &amp; Desmet, Bruxelles</source>: <fpage>49</fpage>-<lpage>338</lpage>.</mixed-citation></ref><ref id="B54"><mixed-citation xmlns:xlink="http://www.w3.org/1999/xlink" xlink:type="simple"><person-group><name name-style="western"><surname>Jakobson</surname><given-names>GG</given-names></name></person-group> (<year>1913</year>)<source> Zhuki Rossii i zapadnoi Evropy. Rukovodstvo k’’ opredeleniyu zhukov. Vypusk’’ X–yi. A. F. Devrien’’, S.–Peterburg’’, (2) + p. 721–864, pls 76–83 [Buprestidae: 770–800]. </source>[in Russian]</mixed-citation></ref><ref id="B101"><mixed-citation xmlns:xlink="http://www.w3.org/1999/xlink" xlink:type="simple"><person-group><name name-style="western"><surname>Obenberger</surname><given-names>J</given-names></name></person-group> (<year>1926</year>)<article-title> Buprestidae.</article-title> In: <person-group><name name-style="western"><surname>Winkler</surname><given-names>A</given-names></name></person-group> (<role>Ed</role>). <issue-title>Catalogus Coleopterorum regionis palaearcticae.</issue-title><source>Pars 6, Wien, A. Winkler</source>: <fpage>620</fpage>-<lpage>663</lpage>.</mixed-citation></ref><ref id="B130"><mixed-citation xmlns:xlink="http://www.w3.org/1999/xlink" xlink:type="simple"><person-group><name name-style="western"><surname>Tanaka</surname><given-names>K</given-names></name></person-group> (<year>1928</year>)<source> On the citrus flat–headed borer [<italic>Agrilus auriventris</italic> Saunders], an important insect pest of citrus (Preliminary report). Nogyo oyobi engei [Agriculture &amp; Horticulture], 3, 1437–1444. </source>[in Japanese]<!--PageBreak--></mixed-citation></ref><ref id="B85"><mixed-citation xmlns:xlink="http://www.w3.org/1999/xlink" xlink:type="simple"><person-group><name name-style="western"><surname>Miwa</surname><given-names>Y</given-names></name></person-group> (<year>1931</year>)<source> A systematic catalogue of Formosan Coleoptera. Entomological laboratory Taihoku Imperial University, Contribution No. 32, Reprinted from the report No. 55 Department of Agriculture, Government Research Institute, Taihoku, Formosa, 359 pp.</source></mixed-citation></ref><ref id="B108"><mixed-citation xmlns:xlink="http://www.w3.org/1999/xlink" xlink:type="simple"><person-group><name name-style="western"><surname>Ogloblin</surname><given-names>DA</given-names></name><name name-style="western"><surname>Reichardt</surname><given-names>AN</given-names></name></person-group> (<year>1932</year>)<article-title> Otryad Coleoptera. Zhuki.</article-title> In: <person-group><name name-style="western"><surname>Stackelberg</surname><given-names>AA</given-names></name></person-group> (<role>Ed</role>). <issue-title>Spisok vrednykh nasekomykh SSSR i sopredel'Nykh stran.</issue-title><source>Chast’ I, Vrediteli sel’skogo khozyaistva, Verzeichnis der schädlichen Insekten der paläarktischen region. Teil I. Schädlinge der Landwirtschaft, Tipografya Pechatnaya, Leningrad</source>: <fpage>273</fpage>-<lpage>327</lpage>.</mixed-citation></ref><ref id="B148"><mixed-citation xmlns:xlink="http://www.w3.org/1999/xlink" xlink:type="simple"><person-group><name name-style="western"><surname>Yuasa</surname><given-names>H</given-names></name></person-group> (<year>1932</year>)<source> Family Buprestidae. In: Esaki T, Hori H, Yasumatsu K, Nippon Konchu Zukan. Iconographia insectorum Japonicorum, Editio prima, Tokyo, Hokuryukan, 652–660.</source></mixed-citation></ref><ref id="B149"><mixed-citation xmlns:xlink="http://www.w3.org/1999/xlink" xlink:type="simple"><person-group><name name-style="western"><surname>Yuasa</surname><given-names>H</given-names></name></person-group> (<year>1933</year>)<source> On the structure of some Japanese buprestid–larvae, with notes on their life–history. Journal of the Imperial Agricultural Experiment Station, Tokyo 2 (2), 263–282. </source>[in Russian with English summary]</mixed-citation></ref><ref id="B87"><mixed-citation xmlns:xlink="http://www.w3.org/1999/xlink" xlink:type="simple"><person-group><name name-style="western"><surname>Miwa</surname><given-names>Y</given-names></name><name name-style="western"><surname>Chûjô</surname><given-names>M</given-names></name></person-group> (<year>1936</year>)<source> Catalogus Coleopterorum Japonicorum. Buprestidae. Taihoku, Formosa. Taiwan–Konshu–Kenkyusho, 26 + 8 pp index, [corrigenda et addenda separately paginated]. </source>[in Japanese]</mixed-citation></ref><ref id="B105"><mixed-citation xmlns:xlink="http://www.w3.org/1999/xlink" xlink:type="simple"><person-group><name name-style="western"><surname>Obenberger</surname><given-names>J</given-names></name></person-group> (<year>1936a</year>)<source> Buprestidae V., p. 935–1246. In: Junk W &amp; Schenkling S (Eds) Coleopterorum Catalogus, Volumen XIII, Pars 152, Gravenhage, Verlag für Naturwissenschaften, W. Junk, 311 pp.</source></mixed-citation></ref><ref id="B24"><mixed-citation xmlns:xlink="http://www.w3.org/1999/xlink" xlink:type="simple"><person-group><name name-style="western"><surname>Chûjô</surname><given-names>M</given-names></name><name name-style="western"><surname>Matuda</surname><given-names>R</given-names></name></person-group> (<year>1940</year>)<article-title> A list of the buprestid–beetles from Kagosima–Districts, southern end of Kyusyu, Japan.</article-title><source>Mushi Fukuoka </source><volume>13</volume>: <fpage>62</fpage>-<lpage>66</lpage>.</mixed-citation></ref><ref id="B86"><mixed-citation xmlns:xlink="http://www.w3.org/1999/xlink" xlink:type="simple"><person-group><name name-style="western"><surname>Miwa</surname><given-names>Y</given-names></name></person-group> (<year>1940</year>)<source> Buprestidae, In: Hirayama S (Ed) Genshoku Kōchū Zufu, Sanseido, Tokyo, 70–74, 52 pls. </source>[in Japanese]</mixed-citation></ref><ref id="B150"><mixed-citation xmlns:xlink="http://www.w3.org/1999/xlink" xlink:type="simple"><person-group><name name-style="western"><surname>Yuasa</surname><given-names>H</given-names></name></person-group> (<year>1949</year>)<source> Buprestidae. In: Illustrated pocket book of Japanese insects. Tokyo, Hokuryukan, 126–128. </source>[in Japanese with English subtitle]</mixed-citation></ref><ref id="B71"><mixed-citation xmlns:xlink="http://www.w3.org/1999/xlink" xlink:type="simple"><person-group><name name-style="western"><surname>Kurosawa</surname><given-names>Y</given-names></name></person-group> (<year>1950</year>)<source> Iconographia Insectorum Japonicorum. [pars Buprestidae p. 3183–3216]. 1031–1186. </source>[in Japanese]</mixed-citation></ref><ref id="B91"><mixed-citation xmlns:xlink="http://www.w3.org/1999/xlink" xlink:type="simple"><person-group><name name-style="western"><surname>Mühlmann</surname><given-names>H</given-names></name></person-group> (<year>1954</year>)<article-title> Buprestidae, Prachtkäfer, Flatheaded borer,</article-title> In: <person-group><name name-style="western"><surname>Blunck</surname><given-names>H</given-names></name></person-group> (<role>Ed</role>). <issue-title>Handbuch der Pflanzenkrankheiten.</issue-title><source>Fünfter Band, Tierische Schädlinge an Nutzpflanzen, 2. Teil, Fünfte neubearbeitete Auflage, Zweite Lieferung, Coleoptera. P. Parey, Berlin und Hamburg</source>: <fpage>62</fpage>-<lpage>88</lpage>.</mixed-citation></ref><ref id="B49"><mixed-citation xmlns:xlink="http://www.w3.org/1999/xlink" xlink:type="simple"><person-group><name name-style="western"><surname>Iga</surname><given-names>M</given-names></name></person-group> (<year>1955</year>)<source> Buprestidae, p. 73–82.</source><publisher-name>In: Nakane T (Ed) Coloured illustrations of the insects of Japan. Coleoptera. Enlarged and revised edition. Osaka</publisher-name>, <publisher-loc>Hoikusha</publisher-loc>, <lpage>274</lpage> pp.[in Japanese with English subtitle]</mixed-citation></ref><ref id="B131"><mixed-citation xmlns:xlink="http://www.w3.org/1999/xlink" xlink:type="simple"><person-group><name name-style="western"><surname>Ter</surname><given-names>Minasyan ME</given-names></name></person-group> (<year>1955</year>)<article-title> Buprestidae, Bruchidae, Anthribidae, Rhinomaceridae, Attelabidae. In: Arnol’di LV, Medvedev SI, Plavilshchikov NN, Stark VN &amp; Ter Minasyan ME Otryad Coleoptera–Zhestkokrylye ili zhuki.</article-title> In: <person-group><name name-style="western"><surname>Pavlovslii</surname><given-names>EN</given-names></name></person-group> (<role>Eds</role>). <issue-title>Vrediteli lesa.</issue-title><source>Spravochnik. II. Akademiya Nauk SSSR, Zoologicheskii Institut, Leningrad</source>: <fpage>425</fpage>-<lpage>737</lpage>. [in Russian]</mixed-citation></ref><ref id="B72"><mixed-citation xmlns:xlink="http://www.w3.org/1999/xlink" xlink:type="simple"><person-group><name name-style="western"><surname>Kurosawa</surname><given-names>Y</given-names></name></person-group> (<year>1956</year>)<source> Buprestidae. In: Esaki T, Ishii T, Kawamura T, Kinoshita S (Eds) Iconographia insectorum Japonicorum, Editio secunda, reformata, Tokyo, Hokuryukan, 1111–1122.</source></mixed-citation></ref><ref id="B128"><mixed-citation xmlns:xlink="http://www.w3.org/1999/xlink" xlink:type="simple"><person-group><name name-style="western"><surname>Shimizu</surname><given-names>K</given-names></name><name name-style="western"><surname>Nakashima</surname><given-names>Y</given-names></name><name name-style="western"><surname>Momiki</surname><given-names>H</given-names></name></person-group> (<year>1961</year>)<article-title> [On the citrus flat–headed borer <italic>Agrilus auriventris</italic> Saunders. 2. Behavior of adult].</article-title><source>Plant Protection, Kyushu </source><volume>7</volume>: <fpage>57</fpage>-<lpage>59</lpage>. [in Japanese]</mixed-citation></ref><ref id="B146"><mixed-citation xmlns:xlink="http://www.w3.org/1999/xlink" xlink:type="simple"><person-group><name name-style="western"><surname>Yamamoto</surname><given-names>S</given-names></name><name name-style="western"><surname>Kamimura</surname><given-names>H</given-names></name><name name-style="western"><surname>Iwasaki</surname><given-names>M</given-names></name></person-group> (<year>1961</year>)<article-title> On the investigation of citrus flat–headed borer [<italic>Agrilus auriventris</italic> Saunders] and gummosis in orchards. Report of Kumamoto Fruit Experiment. Station. No.</article-title><volume>1</volume>: <fpage>1</fpage>-<lpage>8</lpage>. [in Japanese]</mixed-citation></ref><ref id="B8"><mixed-citation xmlns:xlink="http://www.w3.org/1999/xlink" xlink:type="simple"><person-group><name name-style="western"><surname>Balachowsky</surname><given-names>AS</given-names></name><name name-style="western"><surname>Davatchi</surname><given-names>A</given-names></name><name name-style="western"><surname>Descarpentries</surname><given-names>A</given-names></name></person-group> (<year>1962</year>)<source> Famille des Buprestidae, p. 235–300. In: Balachowsky AS (Ed) Entomologie appliquée à l’Agriculture, Traité. Tome I, Coléoptères, Premier Volume, Caraboidea, Staphylinoidea, Hydrophiloidea, Scarabaeoidea, Dascilloidea, Cantharoidea, Bostrychoidea, Cucujoidea, Phytophaga (Cerambycidae et Bruchidae), Paris, Masson et cie éditeurs, XXVII + 564 pp.</source></mixed-citation></ref><ref id="B50"><mixed-citation xmlns:xlink="http://www.w3.org/1999/xlink" xlink:type="simple"><person-group><name name-style="western"><surname>Iga</surname><given-names>M</given-names></name></person-group> (<year>1962</year>)<source> Buprestidae, p. 73–82.</source><publisher-name>In: Nakane T (Ed) Coloured illustration of the insects of Japan (Coleoptera). Osaka</publisher-name>, <publisher-loc>Hoikusha</publisher-loc>, <lpage>274</lpage> pp.[in Japanese with English subtitle]</mixed-citation></ref><ref id="B52"><mixed-citation xmlns:xlink="http://www.w3.org/1999/xlink" xlink:type="simple"><person-group><name name-style="western"><surname>Isrigaya</surname><given-names>T</given-names></name></person-group> (<year>1963</year>)<article-title> [On the occurrence and control of citrus flat–headed borer [<italic>Agrilus auriventris</italic>] in Wakayama Prefecture].</article-title><source>Plant Protection </source><volume>17</volume> (<issue>9</issue>): <fpage>351</fpage>-<lpage>355</lpage>. [in Japanese]</mixed-citation></ref><ref id="B109"><mixed-citation xmlns:xlink="http://www.w3.org/1999/xlink" xlink:type="simple"><person-group><name name-style="western"><surname>Ohgushi</surname><given-names>R</given-names></name></person-group> (<year>1963</year>)<source> Development of ovary and pre–oviposition period of citrus flat–headed borer, <italic>Agrilus auriventris</italic> Saunders under laboratory conditions. Japanese Journal of Applied Entomology and Zoology 7 (2): 92–96. [in Japanese with English subtitle and summary] </source>doi: <ext-link ext-link-type="uri" xlink:href="http://dx.doi.org/10.1303/jjaez.7.92" xlink:type="simple">10.1303/jjaez.7.92</ext-link></mixed-citation></ref><ref id="B144"><mixed-citation xmlns:xlink="http://www.w3.org/1999/xlink" xlink:type="simple"><person-group><name name-style="western"><surname>Woo</surname><given-names>Sheh Ming</given-names></name></person-group> (<year>1964</year>)<article-title> Studies on the citrus buprestid beetle, <italic>Agrilus auriventris</italic> Saunders.</article-title><source>Acta Phytophylacica Sinica </source><volume>3</volume> (<issue>1</issue>): <fpage>61</fpage>-<lpage>71</lpage>. [in Chinese with English subtitle and summary]</mixed-citation></ref><ref id="B111"><mixed-citation xmlns:xlink="http://www.w3.org/1999/xlink" xlink:type="simple"><person-group><name name-style="western"><surname>Ohgushi</surname><given-names>R</given-names></name></person-group> (<year>1966b</year>)<source> Studies on the ecology of citrus flat–headed borer [<italic>Agrilus auriventris</italic> Saunders]. 2. Environmental conditions and infestation. Proceeding of Horticultural Society Japan 35: 361–366. [in Japanese with English summary] </source>doi: <ext-link ext-link-type="uri" xlink:href="http://dx.doi.org/10.2503/jjshs.35.361" xlink:type="simple">10.2503/jjshs.35.361</ext-link></mixed-citation></ref><ref id="B110"><mixed-citation xmlns:xlink="http://www.w3.org/1999/xlink" xlink:type="simple"><person-group><name name-style="western"><surname>Ohgushi</surname><given-names>R</given-names></name></person-group> (<year>1966a</year>)<source> Ecological studies on the citrus flat–headed borer, <italic>Agrilus auriventris</italic> Saunders. I. Season of emergence. Japanese Journal of Applied Entomology and Zoology 10: 55–63. [in Japanese with English subtitle and summary] </source>doi: <ext-link ext-link-type="uri" xlink:href="http://dx.doi.org/10.1303/jjaez.10.55" xlink:type="simple">10.1303/jjaez.10.55</ext-link></mixed-citation></ref><ref id="B147"><mixed-citation xmlns:xlink="http://www.w3.org/1999/xlink" xlink:type="simple"><person-group><name name-style="western"><surname>Yoshikawa</surname><given-names>K</given-names></name><name name-style="western"><surname>Ohgushi</surname><given-names>R</given-names></name><name name-style="western"><surname>Sakagami</surname><given-names>S</given-names></name></person-group> (<year>1969</year>)<article-title> Preliminary report on entomology of the Osaka City University 5th scientific expedition to Southeast Asia 1966. With descriptions of two new genera of Stenogasterinae wasp.</article-title><source>Nature and Life in Southeast Asia </source><volume>6</volume>: <fpage>153</fpage>-<lpage>182</lpage>.</mixed-citation></ref><ref id="B43"><mixed-citation xmlns:xlink="http://www.w3.org/1999/xlink" xlink:type="simple"><person-group><name name-style="western"><surname>Guryeva</surname><given-names>EL</given-names></name></person-group> (<year>1974</year>)<article-title> Buprestidae–Zlatki.</article-title> In: <person-group><name name-style="western"><surname>Kryzhanovskii</surname><given-names>OL</given-names></name></person-group> (<role>Ed</role>). <issue-title>: Nasekomye i kleshchi–vrediteli sel’skokhozyaistvennykh kul’tur.</issue-title><source>Tom II, zhestkokrylye. Leningrad, Nauka</source>: <fpage>96</fpage>-<lpage>112</lpage>.</mixed-citation></ref><ref id="B75"><mixed-citation xmlns:xlink="http://www.w3.org/1999/xlink" xlink:type="simple"><person-group><name name-style="western"><surname>Kurosawa</surname><given-names>Y</given-names></name></person-group> (<year>1974</year>)<source> [A comment to the Japanese Buprestidae (10)]. Coleopterists’ News, Tokyo 17/18: 1–4. </source>[in Japanese]</mixed-citation></ref><ref id="B112"><mixed-citation xmlns:xlink="http://www.w3.org/1999/xlink" xlink:type="simple"><person-group><name name-style="western"><surname>Ohgushi</surname><given-names>R</given-names></name></person-group> (<year>1978</year>)<article-title> On an outbreak of the citrus flat–headed borer, <italic>Agrilus auriventris</italic> E. Saunders in Nagasaki prefecture.</article-title><source>Research on population ecology </source><volume>9</volume>: <fpage>62</fpage>-<lpage>74</lpage>. doi: <ext-link ext-link-type="uri" xlink:href="http://dx.doi.org/10.1007/BF02521397" xlink:type="simple">10.1007/BF02521397</ext-link></mixed-citation></ref><ref id="B139"><mixed-citation xmlns:xlink="http://www.w3.org/1999/xlink" xlink:type="simple"><person-group><name name-style="western"><surname>Tôyama</surname><given-names>M</given-names></name></person-group> (<year>1985a</year>)<article-title> Agrilinae.</article-title> In: <person-group><name name-style="western"><surname>Kurosawa</surname><given-names>Y</given-names></name><name name-style="western"><surname>Hisamatsu</surname><given-names>S</given-names></name><name name-style="western"><surname>Sasaji</surname><given-names>H</given-names></name></person-group> (<role>Eds</role>). <issue-title>Colored illustrations of the Coleoptera of Japan.</issue-title><source>Vol. III. Osaka, Hoikusha Publishing, first edition</source>: <fpage>13</fpage>-<lpage>32</lpage>. [in Japanese]</mixed-citation></ref><ref id="B113"><mixed-citation xmlns:xlink="http://www.w3.org/1999/xlink" xlink:type="simple"><person-group><name name-style="western"><surname>Peng</surname><given-names>Zhongliang</given-names></name></person-group> (<year>1987</year>)<source> A check list of the buprestid beetles known to China. Journal of Southwest Agricultural University 9 (2): 125–133, 349–364. </source>[in Chinese with English subtitle and summary]</mixed-citation></ref><ref id="B46"><mixed-citation xmlns:xlink="http://www.w3.org/1999/xlink" xlink:type="simple"><person-group><name name-style="western"><surname>Hirashima</surname><given-names>Y</given-names></name></person-group> (<year>1989</year>)<source> Buprestidae, p. 320–327. In: Morimoto &amp; Tadauchi (Eds). A check list of Japanese insects. I, Fukoka, Entomological laboratory, Kyushu University Express, XI + 540 pp.</source></mixed-citation></ref><ref id="B114"><mixed-citation xmlns:xlink="http://www.w3.org/1999/xlink" xlink:type="simple"><person-group><name name-style="western"><surname>Peng</surname><given-names>Zhongliang</given-names></name></person-group> (<year>1992</year>)<article-title> Buprestidae.</article-title> In: <person-group><name name-style="western"><surname>Peng</surname><given-names>Jianwen</given-names></name><name name-style="western"><surname>Liu</surname><given-names>Youqiao</given-names></name></person-group> (<role>Eds</role>). <issue-title>Iconography of forest insects in Hunan China.</issue-title><source>Hunan, Academia Sinica &amp; Hunan Forestry Institute,  1–60, 1–4</source>: <fpage>387</fpage>-<lpage>408</lpage>. [in Chinese with English summary]</mixed-citation></ref><ref id="B89"><mixed-citation xmlns:xlink="http://www.w3.org/1999/xlink" xlink:type="simple"><person-group><name name-style="western"><surname>Morimoto</surname><given-names>K</given-names></name><name name-style="western"><surname>Tadauchi</surname><given-names>O</given-names></name></person-group> (<year>1995</year>)<source> Catalogue of the Japanese wildlife.</source><publisher-name>[Inveretebrata II] Insecta, Tokyo</publisher-name>, <publisher-loc>Japan Wildlife Research Center</publisher-loc>, <lpage>621</lpage> pp.[in Japanese]</mixed-citation></ref><ref id="B3"><mixed-citation xmlns:xlink="http://www.w3.org/1999/xlink" xlink:type="simple"><person-group><name name-style="western"><surname>Akiyama</surname><given-names>Y</given-names></name><name name-style="western"><surname>Akiyama</surname><given-names>K</given-names></name></person-group> (<year>1996</year>)<article-title> The Buprestid beetles (Coleoptera: Buprestidae) from Hiroshima Prefecture, southwestern Japan.</article-title><source>Miscellaneous Reports of the Hiwa Museum for Natural History </source><volume>34</volume>: <fpage>181</fpage>-<lpage>192</lpage>. [in Japanese with English subtitle and summary]</mixed-citation></ref><ref id="B92"><mixed-citation xmlns:xlink="http://www.w3.org/1999/xlink" xlink:type="simple"><person-group><name name-style="western"><surname>Naka</surname><given-names>K</given-names></name><name name-style="western"><surname>Ohashi</surname><given-names>H</given-names></name></person-group> (<year>1996</year>)<source> Occurrence and chemical control of the flatheaded citrus borer, Agrilus auriventris (E. Saunders) in Wakayama Prefecture. Proceedings of the Kansai Plant Protection 38: 43–44, Figs </source>[in Japanese with English subtitle]</mixed-citation></ref><ref id="B4"><mixed-citation xmlns:xlink="http://www.w3.org/1999/xlink" xlink:type="simple"><person-group><name name-style="western"><surname>Akiyama</surname><given-names>K</given-names></name><name name-style="western"><surname>Ohmomo</surname><given-names>S</given-names></name></person-group> (<year>1997</year>)<source> A check list of the Japanese Buprestidae. Gekkan–Mushi (Supplement 1), 67 pp.</source></mixed-citation></ref><ref id="B47"><mixed-citation xmlns:xlink="http://www.w3.org/1999/xlink" xlink:type="simple"><person-group><name name-style="western"><surname>Hua</surname><given-names>Li Zhong</given-names></name></person-group> (<year>2002</year>)<source> List of Chinese Insects.</source><publisher-name>Vol. II. Guangzhou</publisher-name>, <publisher-loc>Zhongshan (Sun Yat–sen) University Press</publisher-loc>, <lpage>612</lpage> pp.</mixed-citation></ref><ref id="B81"><mixed-citation xmlns:xlink="http://www.w3.org/1999/xlink" xlink:type="simple"><person-group><name name-style="western"><surname>Lin</surname><given-names>Gui Rui</given-names></name></person-group> (<year>2002</year>)<source> List of fruit tree pests of Taiwan and Mainland of China.</source><publisher-name>Wufeng, Taichung, Taiwan</publisher-name>, <publisher-loc>Taiwan Agricultural Research Institute</publisher-loc>, <lpage>847</lpage> pp.[in Chinese]</mixed-citation></ref><ref id="B116"><mixed-citation xmlns:xlink="http://www.w3.org/1999/xlink" xlink:type="simple"><person-group><name name-style="western"><surname>Peng</surname><given-names>Zhongliang</given-names></name></person-group> (<year>2002</year>)<source> Buprestidae, p. 246–281. In: Huang Peikan (Eds) Fauna of Insects in Fujian Province of China Vol. 6: 894 pp.</source></mixed-citation></ref><ref id="B59"><mixed-citation xmlns:xlink="http://www.w3.org/1999/xlink" xlink:type="simple"><person-group><name name-style="western"><surname>Jendek</surname><given-names>E</given-names></name></person-group> (<year>2006</year>)<source> New nomeclatorial and taxonomic acts and comments. Buprestidae: <italic>Agrilus</italic> p. 60. Catalog: genus <italic>Agrilus</italic> Curtis, 1825, p. 388–403. In: Löbl I, Smetana A (Eds) Catalogue of the Palaearctic Coleoptera, Vol. 3, Stenstrup, Apollo Books, 690 pp.</source></mixed-citation></ref><ref id="B127"><mixed-citation xmlns:xlink="http://www.w3.org/1999/xlink" xlink:type="simple"><person-group><name name-style="western"><surname>Shi</surname><given-names>Fu Ming</given-names></name><name name-style="western"><surname>Liu</surname><given-names>Yu Shuang</given-names></name><name name-style="western"><surname>Qu</surname><given-names>Ping</given-names></name></person-group> (<year>2006</year>)<article-title> Comparative studies on elytral surface structures of Coraebus and its related genera (Coleoptera, Buprestidae).</article-title><source>Acta Zootaxonomica Sinica </source><volume>31</volume> (<issue>4</issue>): <fpage>723</fpage>-<lpage>727</lpage>.</mixed-citation></ref><ref id="B141"><mixed-citation xmlns:xlink="http://www.w3.org/1999/xlink" xlink:type="simple"><person-group><name name-style="western"><surname>Wei</surname><given-names>Shu Jun</given-names></name><name name-style="western"><surname>Zheng</surname><given-names>Hong Hai</given-names></name><name name-style="western"><surname>Huangfu</surname><given-names>Wei Guo</given-names></name><name name-style="western"><surname>Shi</surname><given-names>Zu Hua</given-names></name><name name-style="western"><surname>Chen</surname><given-names>Xue Xin</given-names></name></person-group> (<year>2006</year>)<article-title> Division of larval instars of citrus borer, <italic>Agrilus auriventris</italic> Saunders (Coleoptera: Buprestidae).</article-title><source>Acta Entomologica Sinica </source><volume>49</volume> (<issue>2</issue>): <fpage>302</fpage>-<lpage>309</lpage>. [in Chinese with English subtitle and summary]</mixed-citation></ref><ref id="B153"><mixed-citation xmlns:xlink="http://www.w3.org/1999/xlink" xlink:type="simple"><person-group><name name-style="western"><surname>Zheng</surname><given-names>Hong Hai</given-names></name><name name-style="western"><surname>Wei</surname><given-names>Shu Jun</given-names></name><name name-style="western"><surname>Huangfu</surname><given-names>Wei Guo</given-names></name><name name-style="western"><surname>Shi</surname><given-names>Zu Hua</given-names></name><name name-style="western"><surname>Chen</surname><given-names>Xue Xin</given-names></name></person-group> (<year>2006</year>)<article-title> Spatial distribution pattern of <italic>Agrilus auriventris</italic> Saunders (Coleoptera: Buprestidae).</article-title><source>Acta Entomologica Sinica </source><volume>49</volume> (<issue>5</issue>): <fpage>805</fpage>-<lpage>809</lpage>. [in Chinese with English subtitle and summary]</mixed-citation></ref><ref id="B48"><mixed-citation xmlns:xlink="http://www.w3.org/1999/xlink" xlink:type="simple"><person-group><name name-style="western"><surname>Huangfu</surname><given-names>Wei Guo</given-names></name><name name-style="western"><surname>Wei</surname><given-names>Shu Jun</given-names></name><name name-style="western"><surname>Zheng</surname><given-names>Hong Hai</given-names></name><name name-style="western"><surname>Liu</surname><given-names>Peng Cheng</given-names></name><name name-style="western"><surname>Huang</surname><given-names>Wei</given-names></name><name name-style="western"><surname>Shi</surname><given-names>Zu Hua</given-names></name><name name-style="western"><surname>Chen</surname><given-names>Xue Xin</given-names></name></person-group> (<year>2007</year>)<article-title> Ovarian development of <italic>Agrilus auriventris</italic> Saunders (Coleoptera: Buprestidae).</article-title><source>Acta Entomologica Sinica </source><volume>50</volume> (<issue>7</issue>): <fpage>682</fpage>-<lpage>688</lpage>. [in Chinese with English subtitle]</mixed-citation></ref><ref id="B142"><mixed-citation xmlns:xlink="http://www.w3.org/1999/xlink" xlink:type="simple"><person-group><name name-style="western"><surname>Wei</surname><given-names>Shu Jun</given-names></name><name name-style="western"><surname>Zheng</surname><given-names>Hong Hai</given-names></name><name name-style="western"><surname>Huangfu</surname><given-names>Wei Guo</given-names></name><name name-style="western"><surname>Shi</surname><given-names>Zu Hua</given-names></name><name name-style="western"><surname>Chen</surname><given-names>Xue Xin</given-names></name></person-group> (<year>2007</year>)<article-title> Morphological observation on the immature stages of <italic>Agrilus auriventris</italic> Saunders (Coleoptera: Buprestidae).</article-title><source>Acta Entomologica Sinica </source><volume>50</volume> (<issue>1</issue>): <fpage>79</fpage>-<lpage>84</lpage>. [in Chinese with English subtitle and summary]</mixed-citation></ref><ref id="B15"><mixed-citation xmlns:xlink="http://www.w3.org/1999/xlink" xlink:type="simple"><person-group><name name-style="western"><surname>Bellamy</surname><given-names>CL</given-names></name></person-group> (<year>2008</year>)<source> A world catalogue and bibliography of the jewel beetles (Coleoptera: Buprestoidea). Volume 4, Agrilinae: Agrilina through Trachyini. Sofia, Pensoft, 79, 1932–2684.</source></mixed-citation></ref><ref id="B45"><mixed-citation xmlns:xlink="http://www.w3.org/1999/xlink" xlink:type="simple"><person-group><name name-style="western"><surname>Hill</surname><given-names>DS</given-names></name></person-group> (<year>2008</year>)<source> Pests of crops in warmer climates and their control. Springer Netherlands, 704 pp. </source>doi: <ext-link ext-link-type="uri" xlink:href="http://dx.doi.org/10.1007/978-1-4020-6738-9" xlink:type="simple">10.1007/978-1-4020-6738-9</ext-link></mixed-citation></ref><ref id="B61"><mixed-citation xmlns:xlink="http://www.w3.org/1999/xlink" xlink:type="simple"><person-group><name name-style="western"><surname>Jendek</surname><given-names>E</given-names></name><name name-style="western"><surname>Grebennikov</surname><given-names>V</given-names></name></person-group> (<year>2011</year>)<source><italic>Agrilus</italic> (Coleoptera, Buprestidae) of East Asia.</source><publisher-name>Prague</publisher-name>, <publisher-loc>Jan Farkač</publisher-loc>, <lpage>362</lpage> pp.</mixed-citation></ref><ref id="B95"><mixed-citation xmlns:xlink="http://www.w3.org/1999/xlink" xlink:type="simple"><person-group><name name-style="western"><surname>Obenberger</surname><given-names>J</given-names></name></person-group> (<year>1914</year>)<article-title> Agrili generis specierum novarum diagnoses.</article-title><source>Časopis České Společnosti Entomologické </source><volume>11</volume>: <fpage>41</fpage>-<lpage>52</lpage>.</mixed-citation></ref><ref id="B31"><mixed-citation xmlns:xlink="http://www.w3.org/1999/xlink" xlink:type="simple"><person-group><name name-style="western"><surname>Descarpentries</surname><given-names>A</given-names></name><name name-style="western"><surname>Villiers</surname><given-names>A</given-names></name></person-group> (<year>1963</year>)<article-title> Catalogue raisonné des Buprestidae d’Indochine. II. Agrilini, genre <italic>Agrilus</italic> (2e partie).</article-title><source>Revue française d'Entomologie </source><volume>30</volume> (<issue>2</issue>): <fpage>104</fpage>-<lpage>119</lpage>.</mixed-citation></ref><ref id="B17"><mixed-citation xmlns:xlink="http://www.w3.org/1999/xlink" xlink:type="simple"><person-group><name name-style="western"><surname>Bourgoin</surname><given-names>A</given-names></name></person-group> (<year>1922</year>)<article-title> Diagnoses préliminaires de Buprestides (Col.) de l’Indo–Chine française.</article-title><source>Bulletin de la Société Entomologique de France </source><volume>1922</volume>: <fpage>20</fpage>-<lpage>24</lpage>.</mixed-citation></ref><ref id="B135"><mixed-citation xmlns:xlink="http://www.w3.org/1999/xlink" xlink:type="simple"><person-group><name name-style="western"><surname>Théry</surname><given-names>A</given-names></name></person-group> (<year>1935a</year>)<article-title> Notes sur quelques Buprestidae (Col.) chinois et description d’une espèce nouvelle.</article-title><source>Bulletin de la Société Entomologique de France </source><volume>40</volume>: <fpage>132</fpage>-<lpage>134</lpage>.</mixed-citation></ref><ref id="B99"><mixed-citation xmlns:xlink="http://www.w3.org/1999/xlink" xlink:type="simple"><person-group><name name-style="western"><surname>Obenberger</surname><given-names>J</given-names></name></person-group> (<year>1924b</year>)<article-title> Symbolae ad specierum regionis palaearcticae Buprestidarum cognitionem.</article-title><source>Jubilejní Sborník Československé Společnosti Entomologické </source><volume>1924</volume>: <fpage>6</fpage>-<lpage>59</lpage>.</mixed-citation></ref><ref id="B16"><mixed-citation xmlns:xlink="http://www.w3.org/1999/xlink" xlink:type="simple"><person-group><name name-style="western"><surname>Blair</surname><given-names>KG</given-names></name></person-group> (<year>1928</year>)<source> Heteromera, Bostrychoidea, Malacodermata and Buprestidae. In: Insects of Samoa and other Samoan terrestrial arthropoda, Part IV. Coleoptera, Fasc. 2., London,  67–174.</source></mixed-citation></ref><ref id="B134"><mixed-citation xmlns:xlink="http://www.w3.org/1999/xlink" xlink:type="simple"><person-group><name name-style="western"><surname>Théry</surname><given-names>A</given-names></name></person-group> (<year>1934</year>)<article-title> Études sur les Buprestides (quatriéme partie).</article-title><source>Bulletin et Annales de la Société Entomologique de Belgique </source><volume>74</volume>: <fpage>131</fpage>-<lpage>151</lpage>.</mixed-citation></ref><ref id="B118"><mixed-citation xmlns:xlink="http://www.w3.org/1999/xlink" xlink:type="simple"><person-group><name name-style="western"><surname>Quayle</surname><given-names>H J</given-names></name></person-group> (<year>1938</year>)<source> Insects of citrus and other subtropical fruits. Ithaca, New York, Comstock, XI + 583 pp.</source></mixed-citation></ref><ref id="B35"><mixed-citation xmlns:xlink="http://www.w3.org/1999/xlink" xlink:type="simple"><person-group><name name-style="western"><surname>Fang</surname><given-names>Zhigang</given-names></name><name name-style="western"><surname>Wu</surname><given-names>Hong</given-names></name></person-group> (<year>2001</year>)<source> A Checklist of Insects from Zhejiang. China Forestry Publishing House, 452 pp. </source>[in Chinese with Latin name index]</mixed-citation></ref></ref-list></tp:taxon-treatment>
