# Supplementary material for: Revision of the Agrilus occipitalis species–group (Coleoptera, Buprestidae, Agrilini)
Source: Zookeys. 2013 Jan 3;(256):35–79. doi: 10.3897/zookeys.256.4272 (PMC3650829; doi:10.3897/zookeys.256.4272)
Supplement: XML Treatment for Agrilus auroapicalis [file zookeys.256.4272-treatment4.xml]

<!DOCTYPE tp:taxon-treatment
  PUBLIC "-//TaxonX//DTD Taxonomic Treatment Publishing DTD v0 20100105//EN" "tax-treatment-NSO.dtd">
<tp:taxon-treatment xmlns:tp="http://www.plazi.org/taxpub"><tp:treatment-meta><mixed-citation publication-type="journal"><person-group><name><surname>Jendek</surname><given-names>Eduard</given-names></name></person-group><article-title>Revision of the <italic>Agrilus occipitalis</italic> species–group (Coleoptera, Buprestidae, Agrilini)</article-title><source>Zookeys</source><day>3</day><month>1</month><year>2013</year><volume>2013</volume><issue>256</issue><fpage>35</fpage><lpage>79</lpage><pub-id pub-id-type="doi">10.3897/zookeys.256.4272</pub-id></mixed-citation></tp:treatment-meta><tp:nomenclature><tp:taxon-name>
                            <tp:taxon-name-part taxon-name-part-type="genus">Agrilus</tp:taxon-name-part>
                            <tp:taxon-name-part taxon-name-part-type="species">auroapicalis</tp:taxon-name-part>
                        <object-id xmlns:xlink="http://www.w3.org/1999/xlink" xlink:type="simple">http://species-id.net/wiki/Agrilus_auroapicalis</object-id>
								</tp:taxon-name><tp:taxon-authority>Kurosawa, 1957</tp:taxon-authority><xref ref-type="fig" rid="F1">Fig. 5 (habitus)</xref><xref ref-type="fig" rid="F4">; Fig. 46 (Holotype)</xref><tp:nomenclature-citation-list><tp:nomenclature-citation><tp:taxon-name>Agrilus auroapicalis</tp:taxon-name><comment> Kurosawa, 1957 (<italic><tp:taxon-name>Agrilus</tp:taxon-name></italic>) <xref ref-type="bibr" rid="B73">Kurosawa 1957</xref>: 190–191 (description) – <xref ref-type="bibr" rid="B75">Kurosawa 1974</xref>: 3-4 (characters; notes) – <xref ref-type="bibr" rid="B139">Tôyama 1985a</xref>: 24 (iconography; Japan) – <xref ref-type="bibr" rid="B4">Akiyama and Ohmomo 1997</xref>: 30 (checklist; Japan: Ryukyus; Taiwan) – <xref ref-type="bibr" rid="B47">Hua Li Zhong 2002</xref>: 89 (Kerremans is cited as the author; checklist; China: Taiwan) – <xref ref-type="bibr" rid="B90">Mühle 2003</xref>: 46 (checklist; Taiwan) – <xref ref-type="bibr" rid="B59">Jendek 2006</xref>: 396 (Pala-earctic catalog) – <xref ref-type="bibr" rid="B15">Bellamy 2008</xref>: 1985 (world catalog) – <xref ref-type="bibr" rid="B60">Jendek 2012</xref>: 6 (synonymy). = <italic>laurenconi</italic> Descarpentries &amp; Villiers, 1963 (<italic><tp:taxon-name>Agrilus</tp:taxon-name></italic>) <!--PageBreak--><xref ref-type="bibr" rid="B31">Descarpentries and Villiers 1963</xref>: 104, 109 (description) – <xref ref-type="bibr" rid="B15">Bellamy 2008</xref>: 2161 (world catalog) – <xref ref-type="bibr" rid="B60">Jendek 2012</xref>: 6 (synonym of <italic>laurenconi</italic>).</comment></tp:nomenclature-citation></tp:nomenclature-citation-list></tp:nomenclature><tp:treatment-sec sec-type="Type material"><title>Type material.</title><p><italic><tp:taxon-name>Agrilus auroapicalis</tp:taxon-name></italic> Kurosawa, 1957. Type locality. Mt. Nanjin-zan, Formosa. Holotype (<xref ref-type="fig" rid="F4">Fig. 46</xref>) examined by <xref ref-type="bibr" rid="B60">Jendek (2012)</xref>.</p><p><italic><tp:taxon-name>Agrilus laurenconi</tp:taxon-name></italic> Descarpentries &amp; Villiers, 1963. Type locality. Tonkin: Hoa-Binh. Holotype (<xref ref-type="fig" rid="F4">Fig. 55</xref>) examined by <xref ref-type="bibr" rid="B60">Jendek (2012)</xref>.</p><fig id="F1" position="float" orientation="portrait"><label>Figures 1–12.</label><caption><p>Habitus of <italic><tp:taxon-name>Agrilus</tp:taxon-name></italic>: <bold>1</bold> <italic><tp:taxon-name>Agrilus tesselatus</tp:taxon-name></italic> sp. n – Holotype <bold>2</bold> <italic><tp:taxon-name>Agrilus perroti</tp:taxon-name></italic> Descarpentries &amp; Villiers, 1963 <bold>3</bold> <italic><tp:taxon-name>Agrilus umrongso</tp:taxon-name></italic> sp. n – Holotype <bold>4</bold> <italic><tp:taxon-name>Agrilus zanthoxylumi</tp:taxon-name></italic> Li Meng Lou, 1989 <bold>5</bold> <italic><tp:taxon-name>Agrilus auroapicalis</tp:taxon-name></italic> Kurosawa, 1957 <bold>6</bold> <italic><tp:taxon-name>Agrilus auroapicalis ishigakianus</tp:taxon-name></italic> Tôyama, 1985 <bold>7</bold> <italic><tp:taxon-name>Agrilus diversornatus</tp:taxon-name></italic> Jendek, 2011 – Holotype <bold>8</bold> <italic><tp:taxon-name>Agrilus ambiguus</tp:taxon-name></italic> Kerremans, 1895 <bold>9</bold> <italic><tp:taxon-name>Agrilus picturatus</tp:taxon-name></italic> sp. n – Holotype <bold>10</bold> <italic><tp:taxon-name>Agrilus pseudoambiguus</tp:taxon-name></italic> sp. n – Holotype <bold>11</bold> <italic><tp:taxon-name>Agrilus alesi</tp:taxon-name></italic> Obenberger, 1935 <bold>12</bold> <italic><tp:taxon-name>Agrilus auriventris</tp:taxon-name></italic> Saunders, 1873.</p></caption><graphic xmlns:xlink="http://www.w3.org/1999/xlink" xlink:href="ZooKeys-256-035-g001.jpg" position="float" orientation="portrait" xlink:type="simple"/></fig></tp:treatment-sec><tp:treatment-sec sec-type="Diagnosis"><title>Diagnosis.</title><p>Size 5.8–8.1 mm. <italic><tp:taxon-name>Agrilus auroapicalis</tp:taxon-name></italic> differs from the similar <italic><tp:taxon-name>Agrilus diversornatus</tp:taxon-name></italic> mainly by the larger eyes, by pronotum widest in the middle and by pronotal lobe obviously arcuate. See also Appendix.</p></tp:treatment-sec><tp:treatment-sec sec-type="Additional material"><title>Additional material.</title><p>CHINA: Guizhou: 1 ♀ (MNHN): “Kouy-Tchéou, R. P. J. R. Chaffanjon 1903”. Taiwan: 1 (EJCB): “Meiyuan, Nantou Hsien, Taiwan, 5.v.1993, Luo Chinchi leg.”. LAOS: Louangphrabang: 1 ♀ (EJCB): “Laos-N, 23.iv.1999, Louangphrabang prov. <named-content xmlns:xlink="http://www.w3.org/1999/xlink" content-type="dwc:verbatimCoordinates" xlink:type="simple"><named-content content-type="dwc:verbatimCoordinates" xlink:type="simple">20°42'N, 102°54'E</named-content></named-content>, 25 km E Muang Ngoy, 1000 m, Vít Kubáň leg.”. VIETNAM: Gia Lai: 1 (EJCB): “S Vietnam, Gia Lai-Kon Tum pr., 5 km N Ankhé, 19.x.1979”; 1 (EJCB): “Vietnam, Gialai, Contum Tram Cap, 20.4.1995, Gorochov”.</p></tp:treatment-sec><tp:treatment-sec sec-type="Adult occurrence"><title>Adult occurrence:</title><p>4–5–10. <bold>Altitude range:</bold> 1000 m.</p></tp:treatment-sec><tp:treatment-sec sec-type="Host plant"><title>Host plant.</title><p>Unknown.</p></tp:treatment-sec><tp:treatment-sec sec-type="Distribution"><title>Distribution.</title><p>CHINA: Guizhou; Taiwan. LAOS: Louangphrabang. VIETNAM: Gia Lai; Hoa Binh.</p></tp:treatment-sec><tp:treatment-sec><!--Section generated to contain objects referenced in tp:taxon-treatment.--><fig id="F4" position="float" orientation="portrait"><label>Figures 46–63.</label><caption><p>Types of <italic><tp:taxon-name>Agrilus</tp:taxon-name></italic>: <bold>46</bold> <italic><tp:taxon-name>Agrilus auroapicalis</tp:taxon-name></italic> Kurosawa, 1957 – Holotype <bold>47</bold> <italic><tp:taxon-name>Agrilus biakanus</tp:taxon-name></italic> Curletti, 2006 – Holotype (source: Curletti, 2006) <bold>48</bold> <italic><tp:taxon-name>Agrilus celebicola</tp:taxon-name></italic> Obenberger, 1924 – Lectotype<bold>49</bold> <italic><tp:taxon-name>Agrilus connexus</tp:taxon-name></italic> Kerremans, 1900 – Holotype by monotypy <bold>50</bold> <italic><tp:taxon-name>Agrilus cupricauda</tp:taxon-name></italic> Saunders, 1867 – Lectotype <bold>51</bold> <italic><tp:taxon-name>Agrilus evinadus</tp:taxon-name></italic> Gory &amp; Laporte, 1839 – Lectotype <bold>52</bold> <italic><tp:taxon-name>Agrilus horni</tp:taxon-name></italic> Théry, 1904 – Lectotype <bold>53</bold> <italic><tp:taxon-name>Agrilus korenskyi</tp:taxon-name></italic> Obenberger, 1923 – Lectotype <bold>54</bold> <italic><tp:taxon-name>Agrilus kurandae</tp:taxon-name></italic> Obenberger, 1923 – Lectotype <bold>55</bold> <italic><tp:taxon-name>Agrilus laurenconi</tp:taxon-name></italic> Descarpentries &amp; Villiers, 1963 – Holotype <bold>56</bold> <italic><tp:taxon-name>Agrilus marmoreus</tp:taxon-name></italic> Deyrolle, 1864 – Lectotype <bold>57</bold> <italic><tp:taxon-name>Agrilus nitidus</tp:taxon-name></italic> Kerremans, 1898 – Lectotype <bold>58</bold> <italic><tp:taxon-name>Agrilus nirius</tp:taxon-name></italic> Obenberger, 1924 – Lectotype <bold>59</bold> <italic><tp:taxon-name>Agrilus oblatus</tp:taxon-name></italic> Kerremans, 1900 – Lectotype <bold>60 </bold><italic><tp:taxon-name>Agrilus occipitalis</tp:taxon-name></italic> (Eschscholtz, 1822) – Lectotype <bold>61</bold> <italic><tp:taxon-name>Agrilus samoensis</tp:taxon-name></italic> Blair, 1928 – Holotype <bold>62</bold> <italic><tp:taxon-name>Agrilus sordidulus</tp:taxon-name></italic> Obenberger, 1916 – Holotype by monotypy <bold>63</bold> <italic><tp:taxon-name>Agrilus tebinganus</tp:taxon-name></italic> Obenberger, 1924 – Lectotype.</p></caption><graphic xmlns:xlink="http://www.w3.org/1999/xlink" xlink:href="ZooKeys-256-035-g004.jpg" position="float" orientation="portrait" xlink:type="simple"/></fig></tp:treatment-sec><ref-list><ref id="B73"><mixed-citation xmlns:xlink="http://www.w3.org/1999/xlink" xlink:type="simple"><person-group><name name-style="western"><surname>Kurosawa</surname><given-names>Y</given-names></name></person-group> (<year>1957</year>)<source> Buprestid–fauna of Eastern Asia (4). (Coleoptera). Bulletin of the National Science Museum, Tokyo Vol. 3, No. 3 (No. 40): 183–194.</source></mixed-citation></ref><ref id="B75"><mixed-citation xmlns:xlink="http://www.w3.org/1999/xlink" xlink:type="simple"><person-group><name name-style="western"><surname>Kurosawa</surname><given-names>Y</given-names></name></person-group> (<year>1974</year>)<source> [A comment to the Japanese Buprestidae (10)]. Coleopterists’ News, Tokyo 17/18: 1–4. </source>[in Japanese]</mixed-citation></ref><ref id="B139"><mixed-citation xmlns:xlink="http://www.w3.org/1999/xlink" xlink:type="simple"><person-group><name name-style="western"><surname>Tôyama</surname><given-names>M</given-names></name></person-group> (<year>1985a</year>)<article-title> Agrilinae.</article-title> In: <person-group><name name-style="western"><surname>Kurosawa</surname><given-names>Y</given-names></name><name name-style="western"><surname>Hisamatsu</surname><given-names>S</given-names></name><name name-style="western"><surname>Sasaji</surname><given-names>H</given-names></name></person-group> (<role>Eds</role>). <issue-title>Colored illustrations of the Coleoptera of Japan.</issue-title><source>Vol. III. Osaka, Hoikusha Publishing, first edition</source>: <fpage>13</fpage>-<lpage>32</lpage>. [in Japanese]</mixed-citation></ref><ref id="B4"><mixed-citation xmlns:xlink="http://www.w3.org/1999/xlink" xlink:type="simple"><person-group><name name-style="western"><surname>Akiyama</surname><given-names>K</given-names></name><name name-style="western"><surname>Ohmomo</surname><given-names>S</given-names></name></person-group> (<year>1997</year>)<source> A check list of the Japanese Buprestidae. Gekkan–Mushi (Supplement 1), 67 pp.</source></mixed-citation></ref><ref id="B47"><mixed-citation xmlns:xlink="http://www.w3.org/1999/xlink" xlink:type="simple"><person-group><name name-style="western"><surname>Hua</surname><given-names>Li Zhong</given-names></name></person-group> (<year>2002</year>)<source> List of Chinese Insects.</source><publisher-name>Vol. II. Guangzhou</publisher-name>, <publisher-loc>Zhongshan (Sun Yat–sen) University Press</publisher-loc>, <lpage>612</lpage> pp.</mixed-citation></ref><ref id="B90"><mixed-citation xmlns:xlink="http://www.w3.org/1999/xlink" xlink:type="simple"><person-group><name name-style="western"><surname>Mühle</surname><given-names>H</given-names></name></person-group> (<year>2003</year>)<article-title> Taiwanese buprestids (Coleoptera, Buprestidae).</article-title><source>Journal of the Zoological Society Wallacea </source><volume>1</volume>: <fpage>43</fpage>-<lpage>48</lpage>.</mixed-citation></ref><ref id="B59"><mixed-citation xmlns:xlink="http://www.w3.org/1999/xlink" xlink:type="simple"><person-group><name name-style="western"><surname>Jendek</surname><given-names>E</given-names></name></person-group> (<year>2006</year>)<source> New nomeclatorial and taxonomic acts and comments. Buprestidae: <italic>Agrilus</italic> p. 60. Catalog: genus <italic>Agrilus</italic> Curtis, 1825, p. 388–403. In: Löbl I, Smetana A (Eds) Catalogue of the Palaearctic Coleoptera, Vol. 3, Stenstrup, Apollo Books, 690 pp.</source></mixed-citation></ref><ref id="B15"><mixed-citation xmlns:xlink="http://www.w3.org/1999/xlink" xlink:type="simple"><person-group><name name-style="western"><surname>Bellamy</surname><given-names>CL</given-names></name></person-group> (<year>2008</year>)<source> A world catalogue and bibliography of the jewel beetles (Coleoptera: Buprestoidea). Volume 4, Agrilinae: Agrilina through Trachyini. Sofia, Pensoft, 79, 1932–2684.</source></mixed-citation></ref><ref id="B60"><mixed-citation xmlns:xlink="http://www.w3.org/1999/xlink" xlink:type="simple"><person-group><name name-style="western"><surname>Jendek</surname><given-names>E</given-names></name></person-group> (<year>2012</year>)<article-title> Studies in the Palaearctic and Oriental <italic>Agrilus</italic> (Coleoptera, Buprestidae) IV.</article-title><source>Zootaxa </source><volume>3300</volume>: <fpage>1</fpage>-<lpage>19</lpage>.</mixed-citation></ref><ref id="B31"><mixed-citation xmlns:xlink="http://www.w3.org/1999/xlink" xlink:type="simple"><person-group><name name-style="western"><surname>Descarpentries</surname><given-names>A</given-names></name><name name-style="western"><surname>Villiers</surname><given-names>A</given-names></name></person-group> (<year>1963</year>)<article-title> Catalogue raisonné des Buprestidae d’Indochine. II. Agrilini, genre <italic>Agrilus</italic> (2e partie).</article-title><source>Revue française d'Entomologie </source><volume>30</volume> (<issue>2</issue>): <fpage>104</fpage>-<lpage>119</lpage>.</mixed-citation></ref></ref-list></tp:taxon-treatment>
