# Supplementary material for: Revision of the Agrilus occipitalis species–group (Coleoptera, Buprestidae, Agrilini)
Source: Zookeys. 2013 Jan 3;(256):35–79. doi: 10.3897/zookeys.256.4272 (PMC3650829; doi:10.3897/zookeys.256.4272)
Supplement: XML Treatment for Agrilus biakanus [file zookeys.256.4272-treatment6.xml]

<!DOCTYPE tp:taxon-treatment
  PUBLIC "-//TaxonX//DTD Taxonomic Treatment Publishing DTD v0 20100105//EN" "tax-treatment-NSO.dtd">
<tp:taxon-treatment xmlns:tp="http://www.plazi.org/taxpub"><tp:treatment-meta><mixed-citation publication-type="journal"><person-group><name><surname>Jendek</surname><given-names>Eduard</given-names></name></person-group><article-title>Revision of the <italic>Agrilus occipitalis</italic> species–group (Coleoptera, Buprestidae, Agrilini)</article-title><source>Zookeys</source><day>3</day><month>1</month><year>2013</year><volume>2013</volume><issue>256</issue><fpage>35</fpage><lpage>79</lpage><pub-id pub-id-type="doi">10.3897/zookeys.256.4272</pub-id></mixed-citation></tp:treatment-meta><tp:nomenclature><tp:taxon-name>
                            <tp:taxon-name-part taxon-name-part-type="genus">Agrilus</tp:taxon-name-part>
                            <tp:taxon-name-part taxon-name-part-type="species">biakanus</tp:taxon-name-part>
                        <object-id xmlns:xlink="http://www.w3.org/1999/xlink" xlink:type="simple">http://species-id.net/wiki/Agrilus_biakanus</object-id>
								</tp:taxon-name><tp:taxon-authority>Curletti, 2006</tp:taxon-authority><xref ref-type="fig" rid="F4">Fig. 47 (habitus of holotype)</xref><tp:nomenclature-citation-list><tp:nomenclature-citation><tp:taxon-name>Agrilus biakanus</tp:taxon-name><comment> Curletti, 2006 (<italic><tp:taxon-name>Agrilus</tp:taxon-name></italic>; subgenus <italic><tp:taxon-name>Agrilus</tp:taxon-name></italic>) <xref ref-type="bibr" rid="B27">Curletti 2006</xref>: 178–179, 220 (description) – <xref ref-type="bibr" rid="B15">Bellamy 2008</xref>: 1996 (subgenus <italic><tp:taxon-name>Agrilus</tp:taxon-name></italic>; world catalog).</comment></tp:nomenclature-citation></tp:nomenclature-citation-list></tp:nomenclature><tp:treatment-sec sec-type="Type material"><title>Type material. </title><p><italic><tp:taxon-name>Agrilus biakanus</tp:taxon-name></italic> Curletti, 2006. Type locality. Mokmer, Biak Isl., N. G. Type specimens were not examined. Image of the holotype (<xref ref-type="fig" rid="F4">Fig. 47</xref>) was adopted from <xref ref-type="bibr" rid="B27">Curletti (2006)</xref>. See also Remarks. Described from 10 specimens (holotype, paratypes).</p></tp:treatment-sec><tp:treatment-sec sec-type="Diagnosis"><title>Diagnosis. </title><p>Size: 6.9–9.2 mm. This species is distinctive by the glabrous elytra (<xref ref-type="bibr" rid="B27">Curletti 2006</xref>). See also Appendix.</p></tp:treatment-sec><tp:treatment-sec sec-type="Host plant"><title>Host plant.</title><p>Unknown.</p></tp:treatment-sec><tp:treatment-sec sec-type="Distribution"><title>Distribution.</title><p>INDONESIA: Irian Jaya.</p></tp:treatment-sec><tp:treatment-sec sec-type="Remarks"><title>Remarks.</title><p>No specimens of this species were available for this study. The assignment of this taxon to <italic><tp:taxon-name>Agrilus occipitalis</tp:taxon-name></italic> species–group is based on the original description and on the image of aedeagus which is very similar to that of <italic><tp:taxon-name>Agrilus occipitalis</tp:taxon-name></italic>.</p></tp:treatment-sec><tp:treatment-sec><!--Section generated to contain objects referenced in tp:taxon-treatment.--><fig id="F4" position="float" orientation="portrait"><label>Figures 46–63.</label><caption><p>Types of <italic><tp:taxon-name>Agrilus</tp:taxon-name></italic>: <bold>46</bold> <italic><tp:taxon-name>Agrilus auroapicalis</tp:taxon-name></italic> Kurosawa, 1957 – Holotype <bold>47</bold> <italic><tp:taxon-name>Agrilus biakanus</tp:taxon-name></italic> Curletti, 2006 – Holotype (source: Curletti, 2006) <bold>48</bold> <italic><tp:taxon-name>Agrilus celebicola</tp:taxon-name></italic> Obenberger, 1924 – Lectotype<bold>49</bold> <italic><tp:taxon-name>Agrilus connexus</tp:taxon-name></italic> Kerremans, 1900 – Holotype by monotypy <bold>50</bold> <italic><tp:taxon-name>Agrilus cupricauda</tp:taxon-name></italic> Saunders, 1867 – Lectotype <bold>51</bold> <italic><tp:taxon-name>Agrilus evinadus</tp:taxon-name></italic> Gory &amp; Laporte, 1839 – Lectotype <bold>52</bold> <italic><tp:taxon-name>Agrilus horni</tp:taxon-name></italic> Théry, 1904 – Lectotype <bold>53</bold> <italic><tp:taxon-name>Agrilus korenskyi</tp:taxon-name></italic> Obenberger, 1923 – Lectotype <bold>54</bold> <italic><tp:taxon-name>Agrilus kurandae</tp:taxon-name></italic> Obenberger, 1923 – Lectotype <bold>55</bold> <italic><tp:taxon-name>Agrilus laurenconi</tp:taxon-name></italic> Descarpentries &amp; Villiers, 1963 – Holotype <bold>56</bold> <italic><tp:taxon-name>Agrilus marmoreus</tp:taxon-name></italic> Deyrolle, 1864 – Lectotype <bold>57</bold> <italic><tp:taxon-name>Agrilus nitidus</tp:taxon-name></italic> Kerremans, 1898 – Lectotype <bold>58</bold> <italic><tp:taxon-name>Agrilus nirius</tp:taxon-name></italic> Obenberger, 1924 – Lectotype <bold>59</bold> <italic><tp:taxon-name>Agrilus oblatus</tp:taxon-name></italic> Kerremans, 1900 – Lectotype <bold>60 </bold><italic><tp:taxon-name>Agrilus occipitalis</tp:taxon-name></italic> (Eschscholtz, 1822) – Lectotype <bold>61</bold> <italic><tp:taxon-name>Agrilus samoensis</tp:taxon-name></italic> Blair, 1928 – Holotype <bold>62</bold> <italic><tp:taxon-name>Agrilus sordidulus</tp:taxon-name></italic> Obenberger, 1916 – Holotype by monotypy <bold>63</bold> <italic><tp:taxon-name>Agrilus tebinganus</tp:taxon-name></italic> Obenberger, 1924 – Lectotype.</p></caption><graphic xmlns:xlink="http://www.w3.org/1999/xlink" xlink:href="ZooKeys-256-035-g004.jpg" position="float" orientation="portrait" xlink:type="simple"/></fig></tp:treatment-sec><ref-list><ref id="B27"><mixed-citation xmlns:xlink="http://www.w3.org/1999/xlink" xlink:type="simple"><person-group><name name-style="western"><surname>Curletti</surname><given-names>G</given-names></name></person-group> (<year>2006</year>)<source> The genus <italic>Agrilus</italic> Curtis, 1825 in New Guinea and nearest islands (Coleoptera, Buprestidae). Annali del Museo Civico di Storia Naturale Giacomo Doria XCVIII: 157–257.</source></mixed-citation></ref><ref id="B15"><mixed-citation xmlns:xlink="http://www.w3.org/1999/xlink" xlink:type="simple"><person-group><name name-style="western"><surname>Bellamy</surname><given-names>CL</given-names></name></person-group> (<year>2008</year>)<source> A world catalogue and bibliography of the jewel beetles (Coleoptera: Buprestoidea). Volume 4, Agrilinae: Agrilina through Trachyini. Sofia, Pensoft, 79, 1932–2684.</source></mixed-citation></ref></ref-list></tp:taxon-treatment>
