# Supplementary material for: Revision of the Agrilus occipitalis species–group (Coleoptera, Buprestidae, Agrilini)
Source: Zookeys. 2013 Jan 3;(256):35–79. doi: 10.3897/zookeys.256.4272 (PMC3650829; doi:10.3897/zookeys.256.4272)
Supplement: XML Treatment for Agrilus diversornatus [file zookeys.256.4272-treatment7.xml]

<!DOCTYPE tp:taxon-treatment
  PUBLIC "-//TaxonX//DTD Taxonomic Treatment Publishing DTD v0 20100105//EN" "tax-treatment-NSO.dtd">
<tp:taxon-treatment xmlns:tp="http://www.plazi.org/taxpub"><tp:treatment-meta><mixed-citation publication-type="journal"><person-group><name><surname>Jendek</surname><given-names>Eduard</given-names></name></person-group><article-title>Revision of the <italic>Agrilus occipitalis</italic> species–group (Coleoptera, Buprestidae, Agrilini)</article-title><source>Zookeys</source><day>3</day><month>1</month><year>2013</year><volume>2013</volume><issue>256</issue><fpage>35</fpage><lpage>79</lpage><pub-id pub-id-type="doi">10.3897/zookeys.256.4272</pub-id></mixed-citation></tp:treatment-meta><tp:nomenclature><tp:taxon-name>
                            <tp:taxon-name-part taxon-name-part-type="genus">Agrilus</tp:taxon-name-part>
                            <tp:taxon-name-part taxon-name-part-type="species">diversornatus</tp:taxon-name-part>
                        <object-id xmlns:xlink="http://www.w3.org/1999/xlink" xlink:type="simple">http://species-id.net/wiki/Agrilus_diversornatus</object-id>
								</tp:taxon-name><tp:taxon-authority>Jendek, 2011</tp:taxon-authority><xref ref-type="fig" rid="F1">Fig. 7 (habitus of holotype)</xref><tp:nomenclature-citation-list><tp:nomenclature-citation><tp:taxon-name>Agrilus diversornatus</tp:taxon-name><comment> Jendek, 2011 (<italic><tp:taxon-name>Agrilus</tp:taxon-name></italic>) Jendek In: <xref ref-type="bibr" rid="B61">Jendek and Grebennikov 2011</xref>: 89–90, 267 (description).</comment></tp:nomenclature-citation></tp:nomenclature-citation-list></tp:nomenclature><tp:treatment-sec sec-type="Type material"><title>Type material.</title><p><italic><tp:taxon-name>Agrilus diversornatus</tp:taxon-name></italic> Jendek, 2011. Type locality. Eastern Russia, south Primorskiy kray, Lazovskii zapovednik, kordon Korpad’, <named-content xmlns:xlink="http://www.w3.org/1999/xlink" content-type="dwc:verbatimCoordinates" xlink:type="simple"><named-content content-type="dwc:verbatimCoordinates" xlink:type="simple">43°15'17"N, 134°07'59"E</named-content></named-content>. Holotype (<xref ref-type="fig" rid="F1">Fig. 7</xref>) examined by <xref ref-type="bibr" rid="B61">Jendek and Grebennikov (2011)</xref>.</p></tp:treatment-sec><tp:treatment-sec sec-type="Diagnosis"><title>Diagnosis.</title><p>Size 6.8–7.1 mm. From the similar <italic><tp:taxon-name>Agrilus auroapicalis</tp:taxon-name></italic> it differs mostly by the smaller eyes; by pronotum widest at the posterior margin and by the pronotal lobe being obviously angulate. See also Appendix.</p></tp:treatment-sec><tp:treatment-sec sec-type="Additional material"><title>Additional material.</title><p>Known only from type specimens.</p><p><!--PageBreak--><bold>Adult occurrence:</bold> 7–8.</p></tp:treatment-sec><tp:treatment-sec sec-type="Host plant"><title>Host plant.</title><p><italic><tp:taxon-name>Sorbaria</tp:taxon-name></italic>: <xref ref-type="bibr" rid="B61">Jendek and Grebennikov (2011)</xref>.</p></tp:treatment-sec><tp:treatment-sec sec-type="Distribution"><title>Distribution.</title><p>RUSSIA: Primorskiy kray.</p></tp:treatment-sec><tp:treatment-sec><!--Section generated to contain objects referenced in tp:taxon-treatment.--><fig id="F1" position="float" orientation="portrait"><label>Figures 1–12.</label><caption><p>Habitus of <italic><tp:taxon-name>Agrilus</tp:taxon-name></italic>: <bold>1</bold> <italic><tp:taxon-name>Agrilus tesselatus</tp:taxon-name></italic> sp. n – Holotype <bold>2</bold> <italic><tp:taxon-name>Agrilus perroti</tp:taxon-name></italic> Descarpentries &amp; Villiers, 1963 <bold>3</bold> <italic><tp:taxon-name>Agrilus umrongso</tp:taxon-name></italic> sp. n – Holotype <bold>4</bold> <italic><tp:taxon-name>Agrilus zanthoxylumi</tp:taxon-name></italic> Li Meng Lou, 1989 <bold>5</bold> <italic><tp:taxon-name>Agrilus auroapicalis</tp:taxon-name></italic> Kurosawa, 1957 <bold>6</bold> <italic><tp:taxon-name>Agrilus auroapicalis ishigakianus</tp:taxon-name></italic> Tôyama, 1985 <bold>7</bold> <italic><tp:taxon-name>Agrilus diversornatus</tp:taxon-name></italic> Jendek, 2011 – Holotype <bold>8</bold> <italic><tp:taxon-name>Agrilus ambiguus</tp:taxon-name></italic> Kerremans, 1895 <bold>9</bold> <italic><tp:taxon-name>Agrilus picturatus</tp:taxon-name></italic> sp. n – Holotype <bold>10</bold> <italic><tp:taxon-name>Agrilus pseudoambiguus</tp:taxon-name></italic> sp. n – Holotype <bold>11</bold> <italic><tp:taxon-name>Agrilus alesi</tp:taxon-name></italic> Obenberger, 1935 <bold>12</bold> <italic><tp:taxon-name>Agrilus auriventris</tp:taxon-name></italic> Saunders, 1873.</p></caption><graphic xmlns:xlink="http://www.w3.org/1999/xlink" xlink:href="ZooKeys-256-035-g001.jpg" position="float" orientation="portrait" xlink:type="simple"/></fig></tp:treatment-sec><ref-list><ref id="B61"><mixed-citation xmlns:xlink="http://www.w3.org/1999/xlink" xlink:type="simple"><person-group><name name-style="western"><surname>Jendek</surname><given-names>E</given-names></name><name name-style="western"><surname>Grebennikov</surname><given-names>V</given-names></name></person-group> (<year>2011</year>)<source><italic>Agrilus</italic> (Coleoptera, Buprestidae) of East Asia.</source><publisher-name>Prague</publisher-name>, <publisher-loc>Jan Farkač</publisher-loc>, <lpage>362</lpage> pp.</mixed-citation></ref></ref-list></tp:taxon-treatment>
