# Supplementary material for: Revision of the Agrilus occipitalis species–group (Coleoptera, Buprestidae, Agrilini)
Source: Zookeys. 2013 Jan 3;(256):35–79. doi: 10.3897/zookeys.256.4272 (PMC3650829; doi:10.3897/zookeys.256.4272)
Supplement: XML Treatment for Agrilus horniellus [file zookeys.256.4272-treatment8.xml]

<!DOCTYPE tp:taxon-treatment
  PUBLIC "-//TaxonX//DTD Taxonomic Treatment Publishing DTD v0 20100105//EN" "tax-treatment-NSO.dtd">
<tp:taxon-treatment xmlns:tp="http://www.plazi.org/taxpub"><tp:treatment-meta><mixed-citation publication-type="journal"><person-group><name><surname>Jendek</surname><given-names>Eduard</given-names></name></person-group><article-title>Revision of the <italic>Agrilus occipitalis</italic> species–group (Coleoptera, Buprestidae, Agrilini)</article-title><source>Zookeys</source><day>3</day><month>1</month><year>2013</year><volume>2013</volume><issue>256</issue><fpage>35</fpage><lpage>79</lpage><pub-id pub-id-type="doi">10.3897/zookeys.256.4272</pub-id></mixed-citation></tp:treatment-meta><tp:nomenclature><tp:taxon-name>
                            <tp:taxon-name-part taxon-name-part-type="genus">Agrilus</tp:taxon-name-part>
                            <tp:taxon-name-part taxon-name-part-type="species">horniellus</tp:taxon-name-part>
                        <object-id xmlns:xlink="http://www.w3.org/1999/xlink" xlink:type="simple">http://species-id.net/wiki/Agrilus_horniellus</object-id>
								</tp:taxon-name><tp:taxon-authority>Obenberger, 1935</tp:taxon-authority><xref ref-type="fig" rid="F2">Fig. 16 (habitus)</xref><xref ref-type="fig" rid="F3">; Fig. 35 (aedeagus)</xref><tp:nomenclature-citation-list><tp:nomenclature-citation><tp:taxon-name>Agrilus horniellus</tp:taxon-name><comment> Obenberger, 1935 (<italic><tp:taxon-name>Agrilus</tp:taxon-name></italic>; replacement name for <italic>horni</italic> Théry not Kerremans) <xref ref-type="bibr" rid="B103">Obenberger 1935a</xref>: 121 (replacement name proposal) – <xref ref-type="bibr" rid="B106">Obenberger 1936b</xref>: 92 (erronoeusly cited as new replacement name) – <xref ref-type="bibr" rid="B105">Obenberger 1936a</xref>: 1085 (world catalog) – <xref ref-type="bibr" rid="B15">Bellamy 2008</xref>: 2127 (world catalog) – <xref ref-type="bibr" rid="B60">Jendek 2012</xref>: 9 (synonymy). = <italic>horni</italic> Théry, 1904 (<italic><tp:taxon-name>Agrilus</tp:taxon-name></italic>; [preoccupied]) <xref ref-type="bibr" rid="B132">Théry 1904</xref>: 161-162 (description) – <xref ref-type="bibr" rid="B103">Obenberger 1935a</xref>: 121 (synonym of <italic>horniellus</italic>) – <xref ref-type="bibr" rid="B106">Obenberger 1936b</xref>: 92 (synonym of <italic>horniellus</italic>) – <xref ref-type="bibr" rid="B105">Obenberger 1936a</xref>: 1085 (synonym of <italic>horniellus</italic>) – <xref ref-type="bibr" rid="B15">Bellamy 2008</xref>: 2127 (synonym of <italic>horniellus</italic>; world catalog) – <xref ref-type="bibr" rid="B60">Jendek 2012</xref>: 9 (synonym of <italic>horniellus</italic>; lectotype designation).</comment></tp:nomenclature-citation></tp:nomenclature-citation-list></tp:nomenclature><tp:treatment-sec sec-type="Type material"><title>Type material.</title><p><italic><tp:taxon-name>Agrilus horniellus</tp:taxon-name></italic> Obenberger, 1935. Type locality. See: <italic><tp:taxon-name>Agrilus horni</tp:taxon-name></italic> Théry, 1904. See: <italic><tp:taxon-name>Agrilus horni</tp:taxon-name></italic> Théry, 1904.</p><p><italic><tp:taxon-name>Agrilus horni</tp:taxon-name></italic> Théry, 1904. Type locality. Nalanda. Lectotype designated by <xref ref-type="bibr" rid="B60">Jendek (2012)</xref>.</p></tp:treatment-sec><tp:treatment-sec sec-type="Diagnosis"><title>Diagnosis.</title><p>Size: 6.5–7.3 mm. <italic><tp:taxon-name>Agrilus horniellus</tp:taxon-name></italic> differs from the very similar <italic><tp:taxon-name>Agrilus occipitalis</tp:taxon-name></italic> by having the apex of pygidium arcuate and the apex of elytra concolor with the elytral disk. See also Appendix.</p></tp:treatment-sec><tp:treatment-sec sec-type="Additional material"><title>Additional material.</title><p>SRILANKA:1 ♂ (EJCB): “Sri Lanka: Anu Distr., 6 miles south of Tantirimalai, 2000ft, 31 Oct 1976”; 1 ♀ (EJCB): “Ceylon, E. Prov., Pottuvil, 1-12/vii.-1983 Ole Mehl. leg.”; 1 ♀ (EJCB): “Ceylon, N. C. Prov., Anuradhapura, 22-26/vi.-1985, Ole Mehl. leg.”.</p></tp:treatment-sec><tp:treatment-sec sec-type="Adult occurrence"><title>Adult occurrence:</title><p>6–7–10. <bold>Altitude range:</bold> 610 m.</p></tp:treatment-sec><tp:treatment-sec sec-type="Host plant"><title>Host plant.</title><p>Unknown.</p></tp:treatment-sec><tp:treatment-sec sec-type="Distribution"><title>Distribution.</title><p>SRILANKA.</p></tp:treatment-sec><tp:treatment-sec sec-type="Remarks"><title>Remarks.</title><p><italic><tp:taxon-name>Agrilus horniellus</tp:taxon-name></italic> may be conspecific with <italic><tp:taxon-name>Agrilus occipitalis</tp:taxon-name></italic>, but its original taxonomic concept was tentatively retained due to limited specimens available for examination.</p></tp:treatment-sec><tp:treatment-sec><!--Section generated to contain objects referenced in tp:taxon-treatment.--><fig id="F2" position="float" orientation="portrait"><label>Figures 13–24.</label><caption><p>Habitus of <italic><tp:taxon-name>Agrilus</tp:taxon-name></italic>: <bold>13</bold> <italic><tp:taxon-name>Agrilus nebulosus</tp:taxon-name></italic> sp. n – Holotype <bold>14</bold> <italic><tp:taxon-name>Agrilus trepanatus</tp:taxon-name></italic> sp. n – Holotype <bold>15</bold> <italic><tp:taxon-name>Agrilus yamawakii</tp:taxon-name></italic> Kurosawa, 1957 <bold>16</bold> <italic><tp:taxon-name>Agrilus horniellus</tp:taxon-name></italic> Obenberger, 1935 <bold>17</bold> <italic><tp:taxon-name>Agrilus occipitalis</tp:taxon-name></italic> (Eschscholtz, 1822) – Laos, Vientiane, Ban Phabat <bold>18</bold> <italic><tp:taxon-name>Agrilus occipitalis</tp:taxon-name></italic> (Eschscholtz, 1822) – Papua New Guinea, Sideia island <bold>19</bold> <italic><tp:taxon-name>Agrilus occipitalis</tp:taxon-name></italic> (Eschscholtz, 1822) – Philippines, Palawan <bold>20</bold> <italic><tp:taxon-name>Agrilus sordidulus</tp:taxon-name></italic> Obenberger, 1916 <bold>21</bold> <italic><tp:taxon-name>Agrilus inamoenus</tp:taxon-name></italic> Kerremans, 1892 <bold>22</bold> <italic><tp:taxon-name>Agrilus mucidus</tp:taxon-name></italic> sp. n – Holotype <bold>23</bold> <italic><tp:taxon-name>Agrilus pluvius</tp:taxon-name></italic> sp. n – Holotype <bold>24</bold> <italic><tp:taxon-name>Agrilus sordidulus</tp:taxon-name></italic> Obenberger, 1916.</p></caption><graphic xmlns:xlink="http://www.w3.org/1999/xlink" xlink:href="ZooKeys-256-035-g002.jpg" position="float" orientation="portrait" xlink:type="simple"/></fig><fig id="F3" position="float" orientation="portrait"><label>Figures 25–45.</label><caption><p>Aedeagus of <italic><tp:taxon-name>Agrilus</tp:taxon-name></italic>: <bold>25</bold> <italic><tp:taxon-name>Agrilus perroti</tp:taxon-name></italic> Descarpentries &amp; Villiers, 1963 <bold>26</bold> <italic><tp:taxon-name>Agrilus zanthoxylumi</tp:taxon-name></italic> Li Meng Lou, 1989 <bold>27</bold> <italic><tp:taxon-name>Agrilus auroapicalis ishigakianus</tp:taxon-name></italic> Tôyama, 1985 <bold>28</bold> <italic><tp:taxon-name>Agrilus ambiguus</tp:taxon-name></italic> Kerremans, 1895 <bold>29 </bold><italic><tp:taxon-name>Agrilus picturatus</tp:taxon-name></italic> sp. n – Holotype <bold>30</bold> <italic><tp:taxon-name>Agrilus pseudoambiguus</tp:taxon-name></italic> sp. n – Holotype <bold>31</bold> <italic><tp:taxon-name>Agrilus alesi</tp:taxon-name></italic> Obenberger, 1935 <bold>32 </bold><italic><tp:taxon-name>Agrilus auriventris</tp:taxon-name></italic> Saunders, 1873 <bold>33</bold> <italic><tp:taxon-name>Agrilus nebulosus</tp:taxon-name></italic> sp. n – Holotype <bold>34</bold> <italic><tp:taxon-name>Agrilus yamawakii</tp:taxon-name></italic> Kurosawa, 1957 <bold>35</bold> <italic><tp:taxon-name>Agrilus horniellus</tp:taxon-name></italic> Obenberger, 1935 <bold>36</bold> <italic><tp:taxon-name>Agrilus occipitalis</tp:taxon-name></italic> (Eschscholtz, 1822) – Philippines, Palawan <bold>37</bold> <italic><tp:taxon-name>Agrilus sordidulus</tp:taxon-name></italic> Obenberger, 1916 <bold>38</bold> <italic><tp:taxon-name>Agrilus inamoenus</tp:taxon-name></italic> Kerremans, 1892 <bold>39</bold> <italic><tp:taxon-name>Agrilus mucidus</tp:taxon-name></italic> sp. n – Holotype <bold>40</bold> <italic><tp:taxon-name>Agrilus tonkineus</tp:taxon-name></italic> Kerremans, 1895.Pygidium of <italic><tp:taxon-name>Agrilus</tp:taxon-name></italic> <bold>41</bold> <italic><tp:taxon-name>Agrilus alesi</tp:taxon-name></italic> Obenberger, 1935 <bold>42</bold> <italic><tp:taxon-name>Agrilus auriventris</tp:taxon-name></italic> Saunders, 1873 <bold>43</bold> <italic><tp:taxon-name>Agrilus occipitalis</tp:taxon-name></italic> (Eschscholtz, 1822) – Laos, Vientiane, Ban Phabat <bold>44</bold> <italic><tp:taxon-name>Agrilus occipitalis</tp:taxon-name></italic> (Eschscholtz, 1822) – Papua New Guinea, Sideia island <bold>45</bold> <italic><tp:taxon-name>Agrilus occipitalis</tp:taxon-name></italic> (Eschscholtz, 1822) – Thailand, Mae Hong Son, Pai.</p></caption><graphic xmlns:xlink="http://www.w3.org/1999/xlink" xlink:href="ZooKeys-256-035-g003.jpg" position="float" orientation="portrait" xlink:type="simple"/></fig></tp:treatment-sec><ref-list><ref id="B103"><mixed-citation xmlns:xlink="http://www.w3.org/1999/xlink" xlink:type="simple"><person-group><name name-style="western"><surname>Obenberger</surname><given-names>J</given-names></name></person-group> (<year>1935a</year>)<source> Synonymia Agrilorum (Col. Bupr.) II. Časopis Československé Společnosti Entomologické 32: 121.</source></mixed-citation></ref><ref id="B106"><mixed-citation xmlns:xlink="http://www.w3.org/1999/xlink" xlink:type="simple"><person-group><name name-style="western"><surname>Obenberger</surname><given-names>J</given-names></name></person-group> (<year>1936b</year>)<article-title> Synonymia Agrilorum (Col. Bupr.) II.</article-title><source>Časopis Československé Společnosti Entomologické </source><volume>33</volume>: <fpage>91</fpage>-<lpage>92</lpage>.</mixed-citation></ref><ref id="B105"><mixed-citation xmlns:xlink="http://www.w3.org/1999/xlink" xlink:type="simple"><person-group><name name-style="western"><surname>Obenberger</surname><given-names>J</given-names></name></person-group> (<year>1936a</year>)<source> Buprestidae V., p. 935–1246. In: Junk W &amp; Schenkling S (Eds) Coleopterorum Catalogus, Volumen XIII, Pars 152, Gravenhage, Verlag für Naturwissenschaften, W. Junk, 311 pp.</source></mixed-citation></ref><ref id="B15"><mixed-citation xmlns:xlink="http://www.w3.org/1999/xlink" xlink:type="simple"><person-group><name name-style="western"><surname>Bellamy</surname><given-names>CL</given-names></name></person-group> (<year>2008</year>)<source> A world catalogue and bibliography of the jewel beetles (Coleoptera: Buprestoidea). Volume 4, Agrilinae: Agrilina through Trachyini. Sofia, Pensoft, 79, 1932–2684.</source></mixed-citation></ref><ref id="B60"><mixed-citation xmlns:xlink="http://www.w3.org/1999/xlink" xlink:type="simple"><person-group><name name-style="western"><surname>Jendek</surname><given-names>E</given-names></name></person-group> (<year>2012</year>)<article-title> Studies in the Palaearctic and Oriental <italic>Agrilus</italic> (Coleoptera, Buprestidae) IV.</article-title><source>Zootaxa </source><volume>3300</volume>: <fpage>1</fpage>-<lpage>19</lpage>.</mixed-citation></ref><ref id="B132"><mixed-citation xmlns:xlink="http://www.w3.org/1999/xlink" xlink:type="simple"><person-group><name name-style="western"><surname>Théry</surname><given-names>A</given-names></name></person-group> (<year>1904</year>)<article-title> Buprestides récolts par le Dr Horn a Ceylan.</article-title><source>Annales de la Société Entomologique de Belgique </source><volume>48</volume>: <fpage>158</fpage>-<lpage>167</lpage>.</mixed-citation></ref></ref-list></tp:taxon-treatment>
