# Supplementary material for: Revision of the Agrilus occipitalis species–group (Coleoptera, Buprestidae, Agrilini)
Source: Zookeys. 2013 Jan 3;(256):35–79. doi: 10.3897/zookeys.256.4272 (PMC3650829; doi:10.3897/zookeys.256.4272)
Supplement: XML Treatment for Agrilus inamoenus [file zookeys.256.4272-treatment9.xml]

<!DOCTYPE tp:taxon-treatment
  PUBLIC "-//TaxonX//DTD Taxonomic Treatment Publishing DTD v0 20100105//EN" "tax-treatment-NSO.dtd">
<tp:taxon-treatment xmlns:tp="http://www.plazi.org/taxpub"><tp:treatment-meta><mixed-citation publication-type="journal"><person-group><name><surname>Jendek</surname><given-names>Eduard</given-names></name></person-group><article-title>Revision of the <italic>Agrilus occipitalis</italic> species–group (Coleoptera, Buprestidae, Agrilini)</article-title><source>Zookeys</source><day>3</day><month>1</month><year>2013</year><volume>2013</volume><issue>256</issue><fpage>35</fpage><lpage>79</lpage><pub-id pub-id-type="doi">10.3897/zookeys.256.4272</pub-id></mixed-citation></tp:treatment-meta><tp:nomenclature><tp:taxon-name>
                            <tp:taxon-name-part taxon-name-part-type="genus">Agrilus</tp:taxon-name-part>
                            <tp:taxon-name-part taxon-name-part-type="species">inamoenus</tp:taxon-name-part>
                        <object-id xmlns:xlink="http://www.w3.org/1999/xlink" xlink:type="simple">http://species-id.net/wiki/Agrilus_inamoenus</object-id>
								</tp:taxon-name><tp:taxon-authority>Kerremans, 1892</tp:taxon-authority><xref ref-type="fig" rid="F2">Fig. 21 (habitus)</xref><xref ref-type="fig" rid="F3">; Fig. 38 (aedeagus)</xref><tp:nomenclature-citation-list><tp:nomenclature-citation><tp:taxon-name>Agrilus inamoenus</tp:taxon-name><comment> Kerremans, 1892 (<italic><tp:taxon-name>Agrilus</tp:taxon-name></italic>)<!--PageBreak--><!--PageBreak--><xref ref-type="bibr" rid="B64">Kerremans 1892a</xref>: 824-825 (description) – <xref ref-type="bibr" rid="B70">Kerremans 1903</xref>: 286 (catalog) – <xref ref-type="bibr" rid="B105">Obenberger 1936a</xref>: 1086 (world catalog) – <xref ref-type="bibr" rid="B9">Baudon 1961</xref>: 74 (faunal records; Laos) – <xref ref-type="bibr" rid="B31">Descarpentries and Villiers 1963</xref>: 104, 109 (lectotype designation; characters; faunal data; Birmanie; Laos; Tonkin; Annam) – <xref ref-type="bibr" rid="B12">Baudon 1968</xref>: 131, 143 (characters in key; faunal records; Laos) – <xref ref-type="bibr" rid="B117">Peng Zhongliang and Huang Bangkan 1995</xref>: 98-101 (characters; biology; China: Fujian) – <xref ref-type="bibr" rid="B47">Hua Li Zhong 2002</xref>: 89 (checklist; China: Fujian [Note: Misidentification]) – <xref ref-type="bibr" rid="B116">Peng Zhongliang 2002</xref>: 270 (characters; Fujian) – <xref ref-type="bibr" rid="B57">Jendek 2003</xref>: 181–182 (remark on lectotype designation) – <xref ref-type="bibr" rid="B15">Bellamy 2008</xref>: 2136 (world catalog) – <xref ref-type="bibr" rid="B61">Jendek and Grebennikov 2011</xref>: 109–110 (references; types; diagnosis; faunal records; host plants; distributional summary; East Asia).</comment></tp:nomenclature-citation></tp:nomenclature-citation-list></tp:nomenclature><tp:treatment-sec sec-type="Type material"><title>Type material.</title><p><italic><tp:taxon-name>Agrilus inamoenus</tp:taxon-name></italic> Kerremans, 1892. Type locality. Carin Cheba, 900–1100 m. Lectotype designated by <xref ref-type="bibr" rid="B31">Descarpentries and Villiers (1963)</xref>.</p></tp:treatment-sec><tp:treatment-sec sec-type="Diagnosis"><title>Diagnosis.</title><p>Size 7.8–9.8 mm. Within the subgroup, <italic><tp:taxon-name>Agrilus inamoenus</tp:taxon-name></italic> is distinctive by the short antennae, by the prosternal lobe absent or vague and by the tubercular prehumerus. See also Appendix.</p></tp:treatment-sec><tp:treatment-sec sec-type="Additional material"><title>Additional material.</title><p>CHINA: 1 (IZAS): “[China] Shuangjiang, vi.1953 [in Chinese]”. Yunnan: 1 (IZAS): “Yunnan Xishuangbanna Xiaomengyang, 850m, 9.vii.1957, S. Y. Wang leg. [in Chinese]”; 3 (IZAS): “Yunnan Xishuangbanna Menghun, 750m, 2–7.vi.1958, S. Y. Wang leg. [in Chinese]”; 1 (IZAS): “Yunnan Xishuangbanna Damenglong, 650m, 5.v.1958, X. W. Meng leg. [in Chinese]”. THAILAND: Chaiyaphum: 1 (EJCB): “Thailand, Chaiyaphum Tat Tone NP, near stream, <named-content xmlns:xlink="http://www.w3.org/1999/xlink" content-type="dwc:verbatimCoordinates" xlink:type="simple">15°58.771'N, 102°02.397'E</named-content>, Malaise trap, 5–12.vii.2006, T. Jaruphan and O. Budsawong leg.”. Chiang Rai: 1 ♂ (USNM): “Khun Tan Mts, N Siam 3000 ft, HM. Smith May [19]33”. VIETNAM: Lam Dong: 1 (MNHN): “Djiring, Annam, H. Perrot”. For further re- cords see also <xref ref-type="bibr" rid="B61">Jendek and Grebennikov (2011)</xref>.</p></tp:treatment-sec><tp:treatment-sec sec-type="Adult occurrence"><title>Adult occurrence:</title><p>4–5–6–7. <bold>Altitude range:</bold> 420–1600 m.</p></tp:treatment-sec><tp:treatment-sec sec-type="Host plant"><title>Host plant.</title><p><italic><tp:taxon-name>Citrus</tp:taxon-name></italic>: <xref ref-type="bibr" rid="B47">Hua Li Zhong (2002)</xref>; <italic><tp:taxon-name>Sambucusjavanica</tp:taxon-name></italic>: <xref ref-type="bibr" rid="B12">Baudon (1968)</xref>.</p></tp:treatment-sec><tp:treatment-sec sec-type="Distribution"><title>Distribution.</title><p>CHINA: Fujian; Yunnan. LAOS: Borikhamxai; Khammouan; Louang Namtha; Louangphrabang; Savannakhet; Xaignabouri; Xiangkhoang. MYA-NMAR: Karen State. THAILAND: Chaiyaphum; Chiang Mai, Chiang Rai. VIETNAM: Binh Dinh; Gia Lai; Hoa Binh; Lam Dong; Son La.</p></tp:treatment-sec><tp:treatment-sec><!--Section generated to contain objects referenced in tp:taxon-treatment.--><fig id="F2" position="float" orientation="portrait"><label>Figures 13–24.</label><caption><p>Habitus of <italic><tp:taxon-name>Agrilus</tp:taxon-name></italic>: <bold>13</bold> <italic><tp:taxon-name>Agrilus nebulosus</tp:taxon-name></italic> sp. n – Holotype <bold>14</bold> <italic><tp:taxon-name>Agrilus trepanatus</tp:taxon-name></italic> sp. n – Holotype <bold>15</bold> <italic><tp:taxon-name>Agrilus yamawakii</tp:taxon-name></italic> Kurosawa, 1957 <bold>16</bold> <italic><tp:taxon-name>Agrilus horniellus</tp:taxon-name></italic> Obenberger, 1935 <bold>17</bold> <italic><tp:taxon-name>Agrilus occipitalis</tp:taxon-name></italic> (Eschscholtz, 1822) – Laos, Vientiane, Ban Phabat <bold>18</bold> <italic><tp:taxon-name>Agrilus occipitalis</tp:taxon-name></italic> (Eschscholtz, 1822) – Papua New Guinea, Sideia island <bold>19</bold> <italic><tp:taxon-name>Agrilus occipitalis</tp:taxon-name></italic> (Eschscholtz, 1822) – Philippines, Palawan <bold>20</bold> <italic><tp:taxon-name>Agrilus sordidulus</tp:taxon-name></italic> Obenberger, 1916 <bold>21</bold> <italic><tp:taxon-name>Agrilus inamoenus</tp:taxon-name></italic> Kerremans, 1892 <bold>22</bold> <italic><tp:taxon-name>Agrilus mucidus</tp:taxon-name></italic> sp. n – Holotype <bold>23</bold> <italic><tp:taxon-name>Agrilus pluvius</tp:taxon-name></italic> sp. n – Holotype <bold>24</bold> <italic><tp:taxon-name>Agrilus sordidulus</tp:taxon-name></italic> Obenberger, 1916.</p></caption><graphic xmlns:xlink="http://www.w3.org/1999/xlink" xlink:href="ZooKeys-256-035-g002.jpg" position="float" orientation="portrait" xlink:type="simple"/></fig><fig id="F3" position="float" orientation="portrait"><label>Figures 25–45.</label><caption><p>Aedeagus of <italic><tp:taxon-name>Agrilus</tp:taxon-name></italic>: <bold>25</bold> <italic><tp:taxon-name>Agrilus perroti</tp:taxon-name></italic> Descarpentries &amp; Villiers, 1963 <bold>26</bold> <italic><tp:taxon-name>Agrilus zanthoxylumi</tp:taxon-name></italic> Li Meng Lou, 1989 <bold>27</bold> <italic><tp:taxon-name>Agrilus auroapicalis ishigakianus</tp:taxon-name></italic> Tôyama, 1985 <bold>28</bold> <italic><tp:taxon-name>Agrilus ambiguus</tp:taxon-name></italic> Kerremans, 1895 <bold>29 </bold><italic><tp:taxon-name>Agrilus picturatus</tp:taxon-name></italic> sp. n – Holotype <bold>30</bold> <italic><tp:taxon-name>Agrilus pseudoambiguus</tp:taxon-name></italic> sp. n – Holotype <bold>31</bold> <italic><tp:taxon-name>Agrilus alesi</tp:taxon-name></italic> Obenberger, 1935 <bold>32 </bold><italic><tp:taxon-name>Agrilus auriventris</tp:taxon-name></italic> Saunders, 1873 <bold>33</bold> <italic><tp:taxon-name>Agrilus nebulosus</tp:taxon-name></italic> sp. n – Holotype <bold>34</bold> <italic><tp:taxon-name>Agrilus yamawakii</tp:taxon-name></italic> Kurosawa, 1957 <bold>35</bold> <italic><tp:taxon-name>Agrilus horniellus</tp:taxon-name></italic> Obenberger, 1935 <bold>36</bold> <italic><tp:taxon-name>Agrilus occipitalis</tp:taxon-name></italic> (Eschscholtz, 1822) – Philippines, Palawan <bold>37</bold> <italic><tp:taxon-name>Agrilus sordidulus</tp:taxon-name></italic> Obenberger, 1916 <bold>38</bold> <italic><tp:taxon-name>Agrilus inamoenus</tp:taxon-name></italic> Kerremans, 1892 <bold>39</bold> <italic><tp:taxon-name>Agrilus mucidus</tp:taxon-name></italic> sp. n – Holotype <bold>40</bold> <italic><tp:taxon-name>Agrilus tonkineus</tp:taxon-name></italic> Kerremans, 1895.Pygidium of <italic><tp:taxon-name>Agrilus</tp:taxon-name></italic> <bold>41</bold> <italic><tp:taxon-name>Agrilus alesi</tp:taxon-name></italic> Obenberger, 1935 <bold>42</bold> <italic><tp:taxon-name>Agrilus auriventris</tp:taxon-name></italic> Saunders, 1873 <bold>43</bold> <italic><tp:taxon-name>Agrilus occipitalis</tp:taxon-name></italic> (Eschscholtz, 1822) – Laos, Vientiane, Ban Phabat <bold>44</bold> <italic><tp:taxon-name>Agrilus occipitalis</tp:taxon-name></italic> (Eschscholtz, 1822) – Papua New Guinea, Sideia island <bold>45</bold> <italic><tp:taxon-name>Agrilus occipitalis</tp:taxon-name></italic> (Eschscholtz, 1822) – Thailand, Mae Hong Son, Pai.</p></caption><graphic xmlns:xlink="http://www.w3.org/1999/xlink" xlink:href="ZooKeys-256-035-g003.jpg" position="float" orientation="portrait" xlink:type="simple"/></fig></tp:treatment-sec><ref-list><ref id="B64"><mixed-citation xmlns:xlink="http://www.w3.org/1999/xlink" xlink:type="simple"><person-group><name name-style="western"><surname>Kerremans</surname><given-names>C</given-names></name></person-group> (<year>1892a</year>)<source> Viaggio di Leonardo Fea in Birmania e regioni vicine. XLIX. Buprestides. Annali del Museo Civico di Storia Naturale di Genova Serie 2, 12 (32): 809–832.</source></mixed-citation></ref><ref id="B70"><mixed-citation xmlns:xlink="http://www.w3.org/1999/xlink" xlink:type="simple"><person-group><name name-style="western"><surname>Kerremans</surname><given-names>C</given-names></name></person-group> (<year>1903</year>)<article-title> Coleoptera Serricornia. Fam. Buprestidae, Fasc. 12b, 12c, 12d.</article-title> In: <person-group><name name-style="western"><surname>Wytsman</surname><given-names/></name></person-group> (<role>Ed</role>). <issue-title>Genera Insectorum.</issue-title><source>Tome II, Fascicules XII–XIV. Verteneuil &amp; Desmet, Bruxelles</source>: <fpage>49</fpage>-<lpage>338</lpage>.</mixed-citation></ref><ref id="B105"><mixed-citation xmlns:xlink="http://www.w3.org/1999/xlink" xlink:type="simple"><person-group><name name-style="western"><surname>Obenberger</surname><given-names>J</given-names></name></person-group> (<year>1936a</year>)<source> Buprestidae V., p. 935–1246. In: Junk W &amp; Schenkling S (Eds) Coleopterorum Catalogus, Volumen XIII, Pars 152, Gravenhage, Verlag für Naturwissenschaften, W. Junk, 311 pp.</source></mixed-citation></ref><ref id="B9"><mixed-citation xmlns:xlink="http://www.w3.org/1999/xlink" xlink:type="simple"><person-group><name name-style="western"><surname>Baudon</surname><given-names>A</given-names></name></person-group> (<year>1961</year>)<article-title> Contribution à l’étude des Buprestides du Laos. Bulletin de la Société Royale des Sciences Naturelles du Laos No.</article-title><volume>1</volume>: <fpage>57</fpage>-<lpage>89</lpage>.</mixed-citation></ref><ref id="B31"><mixed-citation xmlns:xlink="http://www.w3.org/1999/xlink" xlink:type="simple"><person-group><name name-style="western"><surname>Descarpentries</surname><given-names>A</given-names></name><name name-style="western"><surname>Villiers</surname><given-names>A</given-names></name></person-group> (<year>1963</year>)<article-title> Catalogue raisonné des Buprestidae d’Indochine. II. Agrilini, genre <italic>Agrilus</italic> (2e partie).</article-title><source>Revue française d'Entomologie </source><volume>30</volume> (<issue>2</issue>): <fpage>104</fpage>-<lpage>119</lpage>.</mixed-citation></ref><ref id="B12"><mixed-citation xmlns:xlink="http://www.w3.org/1999/xlink" xlink:type="simple"><person-group><name name-style="western"><surname>Baudon</surname><given-names>A</given-names></name></person-group> (<year>1968</year>)<source> Catalogue commenté des Buprestidae récoltés au Laos.</source><publisher-name>Deuxième Partie. Vientiane</publisher-name>, <publisher-loc>Ministère de l’Information</publisher-loc>, <lpage>190</lpage> pp.</mixed-citation></ref><ref id="B117"><mixed-citation xmlns:xlink="http://www.w3.org/1999/xlink" xlink:type="simple"><person-group><name name-style="western"><surname>Peng</surname><given-names>Zhongliang</given-names></name><name name-style="western"><surname>Huang</surname><given-names>Bangkan</given-names></name></person-group> (<year>1995</year>)<source> Brief notes on diagnosis and biology of citrus buprestid beetle <italic>Agrilus inamoenus</italic> Kerremans (Coleoptera: Buprestidae). Wuyi Science Journal 12: 98–101, Figs </source>[in Chinese with English subtitle and summary]</mixed-citation></ref><ref id="B47"><mixed-citation xmlns:xlink="http://www.w3.org/1999/xlink" xlink:type="simple"><person-group><name name-style="western"><surname>Hua</surname><given-names>Li Zhong</given-names></name></person-group> (<year>2002</year>)<source> List of Chinese Insects.</source><publisher-name>Vol. II. Guangzhou</publisher-name>, <publisher-loc>Zhongshan (Sun Yat–sen) University Press</publisher-loc>, <lpage>612</lpage> pp.</mixed-citation></ref><ref id="B116"><mixed-citation xmlns:xlink="http://www.w3.org/1999/xlink" xlink:type="simple"><person-group><name name-style="western"><surname>Peng</surname><given-names>Zhongliang</given-names></name></person-group> (<year>2002</year>)<source> Buprestidae, p. 246–281. In: Huang Peikan (Eds) Fauna of Insects in Fujian Province of China Vol. 6: 894 pp.</source></mixed-citation></ref><ref id="B57"><mixed-citation xmlns:xlink="http://www.w3.org/1999/xlink" xlink:type="simple"><person-group><name name-style="western"><surname>Jendek</surname><given-names>E</given-names></name></person-group> (<year>2003</year>)<article-title> Studies in the Palaearctic and Oriental <italic>Agrilus</italic> (Coleoptera, Buprestidae). III.</article-title><source>Biológia, Bratislava </source><volume>58</volume> (<issue>2</issue>): <fpage>179</fpage>-<lpage>190</lpage>.</mixed-citation></ref><ref id="B15"><mixed-citation xmlns:xlink="http://www.w3.org/1999/xlink" xlink:type="simple"><person-group><name name-style="western"><surname>Bellamy</surname><given-names>CL</given-names></name></person-group> (<year>2008</year>)<source> A world catalogue and bibliography of the jewel beetles (Coleoptera: Buprestoidea). Volume 4, Agrilinae: Agrilina through Trachyini. Sofia, Pensoft, 79, 1932–2684.</source></mixed-citation></ref><ref id="B61"><mixed-citation xmlns:xlink="http://www.w3.org/1999/xlink" xlink:type="simple"><person-group><name name-style="western"><surname>Jendek</surname><given-names>E</given-names></name><name name-style="western"><surname>Grebennikov</surname><given-names>V</given-names></name></person-group> (<year>2011</year>)<source><italic>Agrilus</italic> (Coleoptera, Buprestidae) of East Asia.</source><publisher-name>Prague</publisher-name>, <publisher-loc>Jan Farkač</publisher-loc>, <lpage>362</lpage> pp.</mixed-citation></ref></ref-list></tp:taxon-treatment>
