# Supplementary material for: Revision of the Agrilus occipitalis species–group (Coleoptera, Buprestidae, Agrilini)
Source: Zookeys. 2013 Jan 3;(256):35–79. doi: 10.3897/zookeys.256.4272 (PMC3650829; doi:10.3897/zookeys.256.4272)
Supplement: XML Treatment for Agrilus nebulosus [file zookeys.256.4272-treatment11.xml]

<!DOCTYPE tp:taxon-treatment
  PUBLIC "-//TaxonX//DTD Taxonomic Treatment Publishing DTD v0 20100105//EN" "tax-treatment-NSO.dtd">
<tp:taxon-treatment xmlns:tp="http://www.plazi.org/taxpub"><tp:treatment-meta><mixed-citation publication-type="journal"><person-group><name><surname>Jendek</surname><given-names>Eduard</given-names></name></person-group><article-title>Revision of the <italic>Agrilus occipitalis</italic> species–group (Coleoptera, Buprestidae, Agrilini)</article-title><source>Zookeys</source><day>3</day><month>1</month><year>2013</year><volume>2013</volume><issue>256</issue><fpage>35</fpage><lpage>79</lpage><pub-id pub-id-type="doi">10.3897/zookeys.256.4272</pub-id></mixed-citation></tp:treatment-meta><tp:nomenclature><tp:taxon-name>
                            <tp:taxon-name-part taxon-name-part-type="genus">Agrilus</tp:taxon-name-part>
                            <tp:taxon-name-part taxon-name-part-type="species">nebulosus</tp:taxon-name-part>
                        <object-id xmlns:xlink="http://www.w3.org/1999/xlink" xlink:type="simple">urn:lsid:zoobank.org:act:2DF8A3BE-19D6-40D4-B183-D3EE333BF5F5</object-id>
								<object-id xmlns:xlink="http://www.w3.org/1999/xlink" xlink:type="simple">http://species-id.net/wiki/Agrilus_nebulosus</object-id>
								</tp:taxon-name><tp:taxon-status xmlns:xlink="http://www.w3.org/1999/xlink" xlink:type="simple">sp. n.</tp:taxon-status><xref ref-type="fig" rid="F2">Fig. 13 (habitus of holotype)</xref><xref ref-type="fig" rid="F3">; Fig. 33 (aedeagus)</xref></tp:nomenclature><tp:treatment-sec sec-type="Description"><title>Description.</title><p>BODY. Size: 6.4–7.5 mm (Holotype 6.5 mm).Shape: cuneiform, Posterior tapering part: long with narrow apex, Color (dorsally): unicolored, Sexual modifications in male: not apparent. HEAD. Medial impression: deep, rarely shallow, Epistoma: raised above frons, <italic>Vertex</italic>: Sculpture elements: rugae, Sculpture density: dense, <italic>Eyes</italic>: Size: moderate, Lower margin: in line or below with antennal socket, Medial orbit: converging ventrally, <italic>Antennae</italic>: Length: long, Width: slender, Serration: from antennomere 4. PRONOTUM. Shape: transverse, Sides: slightly arcuate, Maximal width: at anterior margin, Anterior margin: wider than posterior, <italic>Anterior lobe</italic>: Size: moderate, Shape: arcuate, Position: at level with anterior angles, <italic>Posterior angles</italic>: Shape: obtuse or rectangular, Apex: sharp, <italic>Disk</italic>: Impressions: medial and lateral, Medial impression: anteromedial and posteromedial, <italic>Prehumerus</italic>: Development: carinal, Shape: arcuate, Extent: to 1/3 of pronotal length, Anterior end: distant from lateral carina, Posterior end: joined with posterior angle or margin, Arc: moderate or weak, <italic>Lateral carinae</italic>: Convergence: moderately convergent, Junction: present, Narrowest point: at posterior 1/5-1/4 of marginal carina. ELYTRA. Color: monochromatic, Humeral carina: absent, <italic>Apices</italic>: Arrangement: separate, Shape: arcuate, <italic>Pubescence</italic>: Color: monochromatic, Extent: entire ornamental, rarely entire ornamental with indication of stripes. STERNUM. <italic>Prosternal lobe</italic>: Size: large, Distal margin: arcuate, <italic>Prosternal process</italic>: Size: wide, Shape: dilated, rarely subparallel, Sides: straight, Angles: acute, Angles (tips): blunt, Disc: flat, Projection (extend): distinctly beyond angles, <italic>Mesosternum</italic>: Mesosternal projection: flat. ABDOMEN. Tomentum: absent, <italic>Pygidium</italic>: Apical margin: arcuate, rarely angulate, <italic>Sternal groove</italic>: Extent: on all ventrites or on three apical ventrites, Shape on the apex of last ventrite: arcuate, rarely arcuately sinuate, Emargination (deepness): very shallow. LEGS. <italic>Metatarsus</italic>: Size to metatibia: distinctly shorter than metatibia, <italic>Tarsomere 1</italic>: Size to following tarsomeres: longer than 2-3 but shorter than 2-4 or subequal or longer than 2-4. GENITALIA. <italic>Aedeagus</italic> (<xref ref-type="fig" rid="F3">Fig. 33</xref>): Symmetry: symmetric, Shape: widest in basal part, rarely subparallel, Modifications: apex of medial lobe sharply pointed, <italic>Ovipositor</italic>: Shape: markedly elongate.</p><fig id="F3" position="float" orientation="portrait"><label>Figures 25–45.</label><caption><p>Aedeagus of <italic><tp:taxon-name>Agrilus</tp:taxon-name></italic>: <bold>25</bold> <italic><tp:taxon-name>Agrilus perroti</tp:taxon-name></italic> Descarpentries &amp; Villiers, 1963 <bold>26</bold> <italic><tp:taxon-name>Agrilus zanthoxylumi</tp:taxon-name></italic> Li Meng Lou, 1989 <bold>27</bold> <italic><tp:taxon-name>Agrilus auroapicalis ishigakianus</tp:taxon-name></italic> Tôyama, 1985 <bold>28</bold> <italic><tp:taxon-name>Agrilus ambiguus</tp:taxon-name></italic> Kerremans, 1895 <bold>29 </bold><italic><tp:taxon-name>Agrilus picturatus</tp:taxon-name></italic> sp. n – Holotype <bold>30</bold> <italic><tp:taxon-name>Agrilus pseudoambiguus</tp:taxon-name></italic> sp. n – Holotype <bold>31</bold> <italic><tp:taxon-name>Agrilus alesi</tp:taxon-name></italic> Obenberger, 1935 <bold>32 </bold><italic><tp:taxon-name>Agrilus auriventris</tp:taxon-name></italic> Saunders, 1873 <bold>33</bold> <italic><tp:taxon-name>Agrilus nebulosus</tp:taxon-name></italic> sp. n – Holotype <bold>34</bold> <italic><tp:taxon-name>Agrilus yamawakii</tp:taxon-name></italic> Kurosawa, 1957 <bold>35</bold> <italic><tp:taxon-name>Agrilus horniellus</tp:taxon-name></italic> Obenberger, 1935 <bold>36</bold> <italic><tp:taxon-name>Agrilus occipitalis</tp:taxon-name></italic> (Eschscholtz, 1822) – Philippines, Palawan <bold>37</bold> <italic><tp:taxon-name>Agrilus sordidulus</tp:taxon-name></italic> Obenberger, 1916 <bold>38</bold> <italic><tp:taxon-name>Agrilus inamoenus</tp:taxon-name></italic> Kerremans, 1892 <bold>39</bold> <italic><tp:taxon-name>Agrilus mucidus</tp:taxon-name></italic> sp. n – Holotype <bold>40</bold> <italic><tp:taxon-name>Agrilus tonkineus</tp:taxon-name></italic> Kerremans, 1895.Pygidium of <italic><tp:taxon-name>Agrilus</tp:taxon-name></italic> <bold>41</bold> <italic><tp:taxon-name>Agrilus alesi</tp:taxon-name></italic> Obenberger, 1935 <bold>42</bold> <italic><tp:taxon-name>Agrilus auriventris</tp:taxon-name></italic> Saunders, 1873 <bold>43</bold> <italic><tp:taxon-name>Agrilus occipitalis</tp:taxon-name></italic> (Eschscholtz, 1822) – Laos, Vientiane, Ban Phabat <bold>44</bold> <italic><tp:taxon-name>Agrilus occipitalis</tp:taxon-name></italic> (Eschscholtz, 1822) – Papua New Guinea, Sideia island <bold>45</bold> <italic><tp:taxon-name>Agrilus occipitalis</tp:taxon-name></italic> (Eschscholtz, 1822) – Thailand, Mae Hong Son, Pai.</p></caption><graphic xmlns:xlink="http://www.w3.org/1999/xlink" xlink:href="ZooKeys-256-035-g003.jpg" position="float" orientation="portrait" xlink:type="simple"/></fig></tp:treatment-sec><tp:treatment-sec sec-type="Diagnosis"><title>Diagnosis.</title><p>From the close <italic><tp:taxon-name>Agrilus auriventris</tp:taxon-name></italic>, it can be distinguished by the generally smaller size and slender body; by the pygidium arcuate apically and by the the groove on the apex of last ventrite arcuate (rarely sinuate). See also Appendix.</p></tp:treatment-sec><tp:treatment-sec sec-type="Type locality"><title>Type locality.</title><p>North Vietnam, <named-content xmlns:xlink="http://www.w3.org/1999/xlink" content-type="dwc:verbatimCoordinates" xlink:type="simple">21°35N, 106°30E</named-content>, 52 km southwest of Lang Son, altitude 370 m.</p></tp:treatment-sec><tp:treatment-sec sec-type="Type material"><title>Type material.</title><p>Holotype (<xref ref-type="fig" rid="F2">Fig. 13</xref>), ♂, (EJCB): “N Vietnam, <named-content xmlns:xlink="http://www.w3.org/1999/xlink" content-type="dwc:verbatimCoordinates" xlink:type="simple">21°35N, 106°30E</named-content>, 52 km SW of Lang Son, 27.iv.-6.v.1996, 370 m, Dembický and Pacholátko leg.”. Paratypes:1 ♂ paratype, 7 ♀ paratypes (EJCB) from the same locality as holotype.</p></tp:treatment-sec><tp:treatment-sec sec-type="Adult occurrence"><title>Adult occurrence:</title><p>5–6 . <bold>Altitude range</bold>: 300 m.</p></tp:treatment-sec><tp:treatment-sec sec-type="Host plant"><title>Host plant.</title><p>Unknown.</p></tp:treatment-sec><tp:treatment-sec sec-type="Distribution"><title>Distribution.</title><p>VIETNAM:Lang Son.</p></tp:treatment-sec><tp:treatment-sec sec-type="Etymology"><title>Etymology.</title><p>The specific name is Latin adjective <italic>nebulosus</italic> (misty, hazy, indefinite, obscure). It refers to the faint ornamental elytral pubescence of the species.</p></tp:treatment-sec><tp:treatment-sec><!--Section generated to contain objects referenced in tp:taxon-treatment.--><fig id="F2" position="float" orientation="portrait"><label>Figures 13–24.</label><caption><p>Habitus of <italic><tp:taxon-name>Agrilus</tp:taxon-name></italic>: <bold>13</bold> <italic><tp:taxon-name>Agrilus nebulosus</tp:taxon-name></italic> sp. n – Holotype <bold>14</bold> <italic><tp:taxon-name>Agrilus trepanatus</tp:taxon-name></italic> sp. n – Holotype <bold>15</bold> <italic><tp:taxon-name>Agrilus yamawakii</tp:taxon-name></italic> Kurosawa, 1957 <bold>16</bold> <italic><tp:taxon-name>Agrilus horniellus</tp:taxon-name></italic> Obenberger, 1935 <bold>17</bold> <italic><tp:taxon-name>Agrilus occipitalis</tp:taxon-name></italic> (Eschscholtz, 1822) – Laos, Vientiane, Ban Phabat <bold>18</bold> <italic><tp:taxon-name>Agrilus occipitalis</tp:taxon-name></italic> (Eschscholtz, 1822) – Papua New Guinea, Sideia island <bold>19</bold> <italic><tp:taxon-name>Agrilus occipitalis</tp:taxon-name></italic> (Eschscholtz, 1822) – Philippines, Palawan <bold>20</bold> <italic><tp:taxon-name>Agrilus sordidulus</tp:taxon-name></italic> Obenberger, 1916 <bold>21</bold> <italic><tp:taxon-name>Agrilus inamoenus</tp:taxon-name></italic> Kerremans, 1892 <bold>22</bold> <italic><tp:taxon-name>Agrilus mucidus</tp:taxon-name></italic> sp. n – Holotype <bold>23</bold> <italic><tp:taxon-name>Agrilus pluvius</tp:taxon-name></italic> sp. n – Holotype <bold>24</bold> <italic><tp:taxon-name>Agrilus sordidulus</tp:taxon-name></italic> Obenberger, 1916.</p></caption><graphic xmlns:xlink="http://www.w3.org/1999/xlink" xlink:href="ZooKeys-256-035-g002.jpg" position="float" orientation="portrait" xlink:type="simple"/></fig></tp:treatment-sec></tp:taxon-treatment>
