# Supplementary material for: Revision of the Agrilus occipitalis species–group (Coleoptera, Buprestidae, Agrilini)
Source: Zookeys. 2013 Jan 3;(256):35–79. doi: 10.3897/zookeys.256.4272 (PMC3650829; doi:10.3897/zookeys.256.4272)
Supplement: XML Treatment for Agrilus occipitalis [file zookeys.256.4272-treatment12.xml]

<!DOCTYPE tp:taxon-treatment
  PUBLIC "-//TaxonX//DTD Taxonomic Treatment Publishing DTD v0 20100105//EN" "tax-treatment-NSO.dtd">
<tp:taxon-treatment xmlns:tp="http://www.plazi.org/taxpub"><tp:treatment-meta><mixed-citation publication-type="journal"><person-group><name><surname>Jendek</surname><given-names>Eduard</given-names></name></person-group><article-title>Revision of the <italic>Agrilus occipitalis</italic> species–group (Coleoptera, Buprestidae, Agrilini)</article-title><source>Zookeys</source><day>3</day><month>1</month><year>2013</year><volume>2013</volume><issue>256</issue><fpage>35</fpage><lpage>79</lpage><pub-id pub-id-type="doi">10.3897/zookeys.256.4272</pub-id></mixed-citation></tp:treatment-meta><tp:nomenclature><tp:taxon-name>
                            <tp:taxon-name-part taxon-name-part-type="genus">Agrilus</tp:taxon-name-part>
                            <tp:taxon-name-part taxon-name-part-type="species">occipitalis</tp:taxon-name-part>
                        <object-id xmlns:xlink="http://www.w3.org/1999/xlink" xlink:type="simple">http://species-id.net/wiki/Agrilus_occipitalis</object-id>
								</tp:taxon-name><tp:taxon-authority>(Eschscholtz, 1822)</tp:taxon-authority><xref ref-type="fig" rid="F2">Figs 17–19 (habitus)</xref><xref ref-type="fig" rid="F3">; Fig. 36 (Aedeagus); Figs 43–45 (pygidium)</xref><xref ref-type="fig" rid="F4">; Fig. 60 (Lectotype)</xref><tp:nomenclature-citation-list><tp:nomenclature-citation><tp:taxon-name>Agrilus occipitalis</tp:taxon-name><comment> (Eschscholtz, 1822) (<italic><tp:taxon-name>Buprestis</tp:taxon-name></italic>) <xref ref-type="bibr" rid="B33">Eschscholtz 1822</xref>: 79-80 (description) – <xref ref-type="bibr" rid="B34">Eschscholtz 1823</xref>: 135-136 (<italic><tp:taxon-name>Buprestis</tp:taxon-name></italic>) – <xref ref-type="bibr" rid="B28">Dejean 1833</xref>: 83 (catalog) – <xref ref-type="bibr" rid="B29">Dejean 1836</xref>: 93 (catalog) – <xref ref-type="bibr" rid="B84">Mannerheim 1837</xref>: 110 (notes) – <xref ref-type="bibr" rid="B39">Gemminger and Harold 1869</xref>: 1443 (catalog) – <xref ref-type="bibr" rid="B121">Saunders 1870</xref>: 23 (catalog) – <xref ref-type="bibr" rid="B122">Saunders 1871</xref>: 121 (catalog) – <xref ref-type="bibr" rid="B124">Saunders 1874</xref>: 323 (faunal records; Philippines) – <xref ref-type="bibr" rid="B7">Baer 1886</xref>: 126 (catalog; Philippines) – Kerremans 1892: 265 (catalog) – <xref ref-type="bibr" rid="B70">Kerremans 1903</xref>: 278 (catalog) – <xref ref-type="bibr" rid="B126">Schultze 1916</xref>: 57 (checklist; faunal records; Luzon) – <xref ref-type="bibr" rid="B36">Fisher 1921</xref>: 349, 356, 369 (checklist; Philippines) – <xref ref-type="bibr" rid="B100">Obenberger 1924c</xref>: 562 – <xref ref-type="bibr" rid="B129">Tan 1925</xref>: 583-584 [not seen] (pest; Philippines) – <xref ref-type="bibr" rid="B37">Fisher 1926</xref>: 242 – <xref ref-type="bibr" rid="B25">Clausen 1933</xref>: 29, 30 (pest) – <xref ref-type="bibr" rid="B105">Obenberger 1936a</xref>: 1094-1095 (world catalog) – <xref ref-type="bibr" rid="B118">Quayle 1938</xref>: 197-198, 314 (ecology; pest; control; Philippines) – <xref ref-type="bibr" rid="B88">Miwa and Chûjô 1940</xref>: 74 (faunal record; Formosa) – <xref ref-type="bibr" rid="B91">Mühlmann 1954</xref>: 84 (notes) – <xref ref-type="bibr" rid="B8">Balachowsky et al. 1962</xref>: 287 (pest on <italic><tp:taxon-name>Citrus</tp:taxon-name></italic>) – <xref ref-type="bibr" rid="B83">Macabasco 1964</xref>: 133-135 (biology; pest; control measures; Philippines: Luzon) – <xref ref-type="bibr" rid="B5">Anonymous 1969</xref>: 60 (pest; Papua New Guinea) – <xref ref-type="bibr" rid="B147">Yoshikawa et al. 1969</xref>: 178 (biological observation; Malaysia: Perak; Cambodia: Phnom-Penh) – <xref ref-type="bibr" rid="B6">Anonymous 1971</xref>: 189 (pest; Papua New Guinea) – <xref ref-type="bibr" rid="B75">Kurosawa 1974</xref>: 3 (characters; notes) – <xref ref-type="bibr" rid="B53">Jackman 1987</xref>: 28 (faunal records; Phillipines (Luzon)) – <xref ref-type="bibr" rid="B44">Hawkeswood and Turner 1994</xref>: 14-18 (biology; behaviour; Papua New Guinea) – <xref ref-type="bibr" rid="B55">Jendek 1998</xref>: 326 (lectotype designation) – <xref ref-type="bibr" rid="B27">Curletti 2006</xref>: 173-174, 222 (subgenus <italic><tp:taxon-name>Agrilus</tp:taxon-name></italic>; characters; faunal records; remarks; distributional summary; Indonesia: Maluku; New Guinea) – <xref ref-type="bibr" rid="B59">Jendek 2006</xref>: 400 (Palaearctic catalog) – <xref ref-type="bibr" rid="B15">Bellamy 2008</xref>: 2211-2212 (subgenus <italic><tp:taxon-name>Agrilus</tp:taxon-name></italic>; world catalog) – <xref ref-type="bibr" rid="B45">Hill 2008</xref>: 279, 539 (pest; control; life history). = <italic>evinadus</italic> Gory &amp; Laporte, 1839 (<italic><tp:taxon-name>Agrilus</tp:taxon-name></italic>) <bold>syn</bold>. <bold>n.</bold><xref ref-type="bibr" rid="B41">Gory and Laporte 1839</xref>: 30 (description) – <xref ref-type="bibr" rid="B42">Gray 1848</xref>: 36 (Buquet is cited as the author; checklist of taxa in the collection of the British museum) – <xref ref-type="bibr" rid="B39">Gemminger and Harold 1869</xref>: 1439 (cited as <italic>evanidus</italic>; catalog) – <xref ref-type="bibr" rid="B122">Saunders 1871</xref>: 121 (cited as <italic>evanidaus</italic>; catalog) – Kerremans 1892: 256 (cited as <italic>evanidus</italic>; catalog) – <xref ref-type="bibr" rid="B70">Kerremans 1903</xref>: 277 (cited as <italic>evanidaus</italic>; catalog) – <xref ref-type="bibr" rid="B105">Obenberger 1936a</xref>: 1082 (world catalog) – <xref ref-type="bibr" rid="B31">Descarpentries and Villiers 1963</xref>: 104, 110 (lectotype designation; characters; faunal records; remark; Cochinchine; Java) – <xref ref-type="bibr" rid="B30">Descarpentries and Chûjô 1968</xref>: 15 (faunal record; Vietnam) – <xref ref-type="bibr" rid="B93">Nelson and Bellamy 1993</xref>: 304 (authorship and publicatio<!--PageBreak-->n date) – <xref ref-type="bibr" rid="B55">Jendek 1998</xref>: 321 (lectotype data) – <xref ref-type="bibr" rid="B13">Bellamy 1999</xref>: 3 (authorship assigned to Buquet) – <xref ref-type="bibr" rid="B15">Bellamy 2008</xref>: 2087 (world catalog). = <italic>occipitalis</italic> Gory, 1841 (<italic><tp:taxon-name>Agrilus</tp:taxon-name></italic>) <xref ref-type="bibr" rid="B40">Gory 1841</xref>: 222-223 (description; [Note: Gory’s name is based on the type specimen of Eschscholtz. The name <italic>occipitalis</italic> Gory is a junior objective synonym and a secondary homonym of <italic>occipitalis</italic> Eschscholtz]) – <xref ref-type="bibr" rid="B93">Nelson and Bellamy 1993</xref>: 304 (authorship and publication date) – <xref ref-type="bibr" rid="B55">Jendek 1998</xref>: 326 (synonym of <italic>occipitalis</italic> Eschscholtz; lectotype designation) – <xref ref-type="bibr" rid="B27">Curletti 2006</xref>: 173 (synonym of <italic>occipitalis</italic> Eschscholtz) – <xref ref-type="bibr" rid="B59">Jendek 2006</xref>: 400 (synonym of <italic>occipitalis</italic> Eschscholtz; Palaearctic catalog) – <xref ref-type="bibr" rid="B15">Bellamy 2008</xref>: 2212 (synonym of <italic>occipitalis</italic> Eschscholtz; world catalog). = <italic>marmoreus</italic> Deyrolle, 1864 (<italic><tp:taxon-name>Agrilus</tp:taxon-name></italic>) <xref ref-type="bibr" rid="B32">Deyrolle 1864</xref>: 146, 201–202 (description) – <xref ref-type="bibr" rid="B39">Gemminger and Harold 1869</xref>: 1442 (catalog) – <xref ref-type="bibr" rid="B122">Saunders 1871</xref>: 124 (catalog) – Kerremans 1892: 263 (catalog) – <xref ref-type="bibr" rid="B70">Kerremans 1903</xref>: 287 (catalog) – <xref ref-type="bibr" rid="B105">Obenberger 1936a</xref>: 1091 (world catalog) – <xref ref-type="bibr" rid="B91">Mühlmann 1954</xref>: 83 (notes) – <xref ref-type="bibr" rid="B8">Balachowsky et al. 1962</xref>: 287 (pest on <italic><tp:taxon-name>Citrus</tp:taxon-name></italic>) – <xref ref-type="bibr" rid="B55">Jendek 1998</xref>: 325 (lectotype designation) – <xref ref-type="bibr" rid="B26">Curletti 2001</xref>: 6, 21-22, 39 (subgenus <italic><tp:taxon-name>Agrilus</tp:taxon-name></italic>) – <xref ref-type="bibr" rid="B14">Bellamy 2002</xref>: 352 (subgenus <italic><tp:taxon-name>Agrilus</tp:taxon-name></italic>; catalog; Australia) – <xref ref-type="bibr" rid="B143">Williams 2002</xref>: 88 (faunal records; Australia) – <xref ref-type="bibr" rid="B27">Curletti 2006</xref>: 173 (synonym of <italic>occipitalis</italic> Eschscholtz) – <xref ref-type="bibr" rid="B15">Bellamy 2008</xref>: 2212 (synonym of <italic>occipitalis</italic> Eschscholtz; world catalog). = <italic>cupricauda</italic> Saunders, 1867 (<italic><tp:taxon-name>Agrilus</tp:taxon-name></italic>), <bold>syn</bold>. <bold>n.</bold><xref ref-type="bibr" rid="B120">Saunders 1867</xref>: 520 (description) – <xref ref-type="bibr" rid="B39">Gemminger and Harold 1869</xref>: 1438 (catalog) – <xref ref-type="bibr" rid="B122">Saunders 1871</xref>: 124 (catalog) – Kerremans 1892: 253 (catalog) – <xref ref-type="bibr" rid="B70">Kerremans 1903</xref>: 284 (catalog) – <xref ref-type="bibr" rid="B105">Obenberger 1936a</xref>: 1079 (world catalog) – <xref ref-type="bibr" rid="B15">Bellamy 2008</xref>: 2049 (world catalog). = <italic>nitidus</italic> Kerremans, 1898 (<italic><tp:taxon-name>Agrilus</tp:taxon-name></italic>) <xref ref-type="bibr" rid="B67">Kerremans 1898</xref>: 179–180 (description) – <xref ref-type="bibr" rid="B70">Kerremans 1903</xref>: 277 (catalog) – <xref ref-type="bibr" rid="B19">Carter 1924a</xref>: 29 – <xref ref-type="bibr" rid="B21">Carter 1929</xref>: 276 – <xref ref-type="bibr" rid="B105">Obenberger 1936a</xref>: 1095 (presumed synonym of <italic>occipitalis</italic>; world catalog) – <xref ref-type="bibr" rid="B138">Théry 1936</xref>: 61 (synonym of <italic>occipitalis</italic>) – <xref ref-type="bibr" rid="B22">Carter 1940</xref>: 389 (synonym of <italic>korenskyi</italic>) – <xref ref-type="bibr" rid="B26">Curletti 2001</xref>: 21, 39 (synonym of <italic>marmoreus</italic>) – <xref ref-type="bibr" rid="B14">Bellamy 2002</xref>: 352 (synonym of <italic>marmoreus</italic>) – <xref ref-type="bibr" rid="B27">Curletti 2006</xref>: 173 (synonym of <italic>occipitalis</italic> Eschscholtz) – <xref ref-type="bibr" rid="B15">Bellamy 2008</xref>: 2212 (synonym of <italic>occipitalis</italic> Eschscholtz; world catalog). = <italic>connexus</italic> Kerremans, 1900 (<italic><tp:taxon-name>Agrilus</tp:taxon-name></italic>), <bold>syn</bold>. <bold>n.</bold><xref ref-type="bibr" rid="B69">Kerremans 1900b</xref>: 5, 22, 28 (description) – <xref ref-type="bibr" rid="B70">Kerremans 1903</xref>: 278 (catalog) – <xref ref-type="bibr" rid="B105">Obenberger 1936a</xref>: 1078 (world catalog) – <xref ref-type="bibr" rid="B15">Bellamy 2008</xref>: 2035 (world catalog). = <italic>oblatus</italic> Kerremans, 1900 (<italic><tp:taxon-name>Agrilus</tp:taxon-name></italic>), <bold>syn</bold>. <bold>n.</bold><xref ref-type="bibr" rid="B68">Kerremans 1900a</xref>: 340 (description) – <xref ref-type="bibr" rid="B70">Kerremans 1903</xref>: 278 (catalog) – <xref ref-type="bibr" rid="B105">Obenberger 1936a</xref>: 1094 (world catalog) – <xref ref-type="bibr" rid="B58">Jendek 2005</xref>: 14 (lectotype designation) – <xref ref-type="bibr" rid="B15">Bellamy 2008</xref>: 2206 (world catalog). = <italic>korenskyi</italic> Obenberger, 1923 (<italic><tp:taxon-name>Agrilus</tp:taxon-name></italic>) <xref ref-type="bibr" rid="B97">Obenberger 1923</xref>: 80-81 (description) – <xref ref-type="bibr" rid="B20">Carter 1924b</xref>: 536 (presumably conspecific with <italic>semiviridis</italic>) – <xref ref-type="bibr" rid="B21">Carter 1929</xref>: 276 (variety of <italic>nitidus</italic>) – <xref ref-type="bibr" rid="B105">Obenberger 1936a</xref>: 1089 (world catalog) – <xref ref-type="bibr" rid="B22">Carter 1940</xref>: 389 (synonymy) – <xref ref-type="bibr" rid="B26">Curletti 2001</xref>: 21, 39 <!--PageBreak-->(synonym of <italic>marmoreus</italic>; notes) – <xref ref-type="bibr" rid="B14">Bellamy 2002</xref>: 352 (synonym of <italic>marmoreus</italic>) – <xref ref-type="bibr" rid="B27">Curletti 2006</xref>: 173 (synonym of <italic>occipitalis</italic> Eschscholtz) – <xref ref-type="bibr" rid="B15">Bellamy 2008</xref>: 2212 (synonym of <italic>occipitalis</italic> Eschscholtz; world catalog). = <italic>kurandae</italic> Obenberger, 1923 (<italic><tp:taxon-name>Agrilus</tp:taxon-name></italic>) <xref ref-type="bibr" rid="B97">Obenberger 1923</xref>: 80 (description) – <xref ref-type="bibr" rid="B20">Carter 1924b</xref>: 536 (presumably near to <italic>nitidus</italic>) – <xref ref-type="bibr" rid="B21">Carter 1929</xref>: 276 (synonym of <italic>nitidus</italic>) – <xref ref-type="bibr" rid="B105">Obenberger 1936a</xref>: 1089 (world catalog) – <xref ref-type="bibr" rid="B22">Carter 1940</xref>: 389 (synonym of <italic>korenskyi</italic>) – <xref ref-type="bibr" rid="B26">Curletti 2001</xref>: 21, 39 (synonym of <italic>marmoreus</italic>) – <xref ref-type="bibr" rid="B14">Bellamy 2002</xref>: 352 (synonym of <italic>marmoreus</italic>) – <xref ref-type="bibr" rid="B27">Curletti 2006</xref>: 173 (synonym of <italic>occipitalis</italic> Eschscholtz) – <xref ref-type="bibr" rid="B15">Bellamy 2008</xref>: 2212 (synonym of <italic>occipitalis</italic> Eschscholtz; world catalog). = <italic>celebicola</italic> Obenberger, 1924 (<italic><tp:taxon-name>Agrilus</tp:taxon-name></italic>), <bold>syn</bold>. <bold>n.</bold><xref ref-type="bibr" rid="B98">Obenberger 1924a</xref>: 123 (description) – <xref ref-type="bibr" rid="B105">Obenberger 1936a</xref>: 1077 (world catalog) – <xref ref-type="bibr" rid="B15">Bellamy 2008</xref>: 2019 (world catalog). = <italic>nirius</italic> Obenberger, 1924 (<italic><tp:taxon-name>Agrilus</tp:taxon-name></italic>), <bold>syn</bold>. <bold>reconfirmed</bold><xref ref-type="bibr" rid="B98">Obenberger 1924a</xref>: 123-124 (description) – <xref ref-type="bibr" rid="B133">Théry 1927</xref>: 34 (synonym of <italic>occipitalis</italic>) – <xref ref-type="bibr" rid="B102">Obenberger 1931</xref>: 36 (subspecies of <italic>occipitalis</italic>) – <xref ref-type="bibr" rid="B137">Théry 1935c</xref>: 256 (synonym of <italic>occipitalis</italic>) – <xref ref-type="bibr" rid="B105">Obenberger 1936a</xref>: 1095 (subspecies of <italic>occipitalis</italic>; world catalog) – <xref ref-type="bibr" rid="B62">Kalshoven 1951</xref>: 697-699 (variety of <italic>occipitalis</italic>; larva; larval galleries; biology; Philippines; Java) – <xref ref-type="bibr" rid="B91">Mühlmann 1954</xref>: 84 (variety of <italic>occipitalis</italic>; notes on biology) – <xref ref-type="bibr" rid="B15">Bellamy 2008</xref>: 2212 (subspecies of <italic>occipitalis</italic> Eschscholtz; world catalog). = <italic>tebinganus</italic> Obenberger, 1924 (<italic><tp:taxon-name>Agrilus</tp:taxon-name></italic>), <bold>syn</bold>. <bold>n.</bold><xref ref-type="bibr" rid="B98">Obenberger 1924a</xref>: 120 (description) – <xref ref-type="bibr" rid="B105">Obenberger 1936a</xref>: 1105 (world catalog) – <xref ref-type="bibr" rid="B15">Bellamy 2008</xref>: 2324 (world catalog). <bold>Unavailable names</bold> = <italic>evanidus</italic> Buquet <xref ref-type="bibr" rid="B29">Dejean 1836</xref>: 93 (catalog; [Note: Dejean attributed this name to Buquet but his use of the name was not found and Dejean presented no characters]) – <xref ref-type="bibr" rid="B15">Bellamy 2008</xref>: 2087 (unavailable synonym of <italic>evinadus</italic>; world catalog). = <italic>evanidus</italic> Gemminger &amp; Harold <xref ref-type="bibr" rid="B39">Gemminger and Harold 1869</xref>: 1439 (Gory and Laporte are cited as authors; [Note: Incorrect subsequent spelling; Gemminger and Harold did not propose the name as new, they misspelled <italic>evinadus</italic> Gory &amp; Laporte]) – <xref ref-type="bibr" rid="B105">Obenberger 1936a</xref>: 1082 (synonym of <italic>evinadus</italic>) – <xref ref-type="bibr" rid="B31">Descarpentries and Villiers 1963</xref>: 110 (synonym of <italic>evinadus</italic>) – <xref ref-type="bibr" rid="B15">Bellamy 2008</xref>: 2087 (unavailable synonym of <italic>evinadus</italic>; world catalog).</comment></tp:nomenclature-citation></tp:nomenclature-citation-list></tp:nomenclature><tp:treatment-sec sec-type="Type material"><title>Type material.</title><p><italic><tp:taxon-name>Buprestis occipitalis</tp:taxon-name></italic> Eschscholtz, 1822. Type locality. Auf der Inßel [= Insel] Luzon, bei Manilla. Lectotype (<xref ref-type="fig" rid="F4">Fig. 60</xref>) designated by <xref ref-type="bibr" rid="B55">Jendek (1998)</xref>.</p><p><italic><tp:taxon-name>Agrilus evinadus</tp:taxon-name></italic> Gory &amp; Laporte, 1839. Type locality. Java. Lectotype (<xref ref-type="fig" rid="F4">Fig. 51</xref>) designated by <xref ref-type="bibr" rid="B31">Descarpentries and Villiers (1963)</xref>.</p><p><italic><tp:taxon-name>Agrilus occipitalis</tp:taxon-name></italic> Gory, 1841. Type locality. Iles Philippines. Lectotype designated by <xref ref-type="bibr" rid="B55">Jendek (1998)</xref>.<!--PageBreak--><!--PageBreak--></p><p><italic><tp:taxon-name>Agrilus marmoreus</tp:taxon-name></italic> Deyrolle, 1864. Type locality. I. Mysole et Batchian. Lectotype (<xref ref-type="fig" rid="F4">Fig. 56</xref>) designated by <xref ref-type="bibr" rid="B55">Jendek (1998)</xref>.</p><p><italic><tp:taxon-name>Agrilus cupricauda</tp:taxon-name></italic> Saunders, 1867. Type locality. Penang. <bold>Lectotype by present designation</bold> (<xref ref-type="fig" rid="F4">Fig. 50</xref>), ♀, (BMNH): “Type H. T. [p] [round label with red border] \ Penang [h] [oval blue label] \ Penang (Lamb.) Pascoe Coll. [p] \ Agrilus cupricauda Typ ES [h]”. Described from unknown number of syntypes.</p><p><italic><tp:taxon-name>Agrilus nitidus</tp:taxon-name></italic> Kerremans, 1898. Type locality. Australie: Cocktown. <bold>Lectotype by present designation</bold> (<xref ref-type="fig" rid="F4">Fig. 57</xref>), ♀, (BMNH): “Syn-Type [p] [round label with blue border] \ Cocktown Stauding [h] \ nitidus Kerr. Type [h] \ A. nitidus Kerrem. Australie [h] \ <xref ref-type="bibr" rid="B70">Kerremans 1903</xref>-59 [p]”. <bold>Secondary</bold>: 1 paralectotype (BMNH). Described from unknown number of syntypes.</p><p><italic><tp:taxon-name>Agrilus connexus</tp:taxon-name></italic> Kerremans, 1900. Type locality. not given [Sumatra, Hindrapoera is cited in the title and introductory text]. Holotype by monotypy (<xref ref-type="fig" rid="F4">Fig. 49</xref>), ♂, (BMNH): “Type [p] [round label with red border] \ Sumatra Weyers [h] \ connexus Kerr. Type [h] \ <xref ref-type="bibr" rid="B70">Kerremans 1903</xref>-59 [p] \ A. connexus Kerrem. Sumatra [h]”. Described from 1 specimen.</p><p><italic><tp:taxon-name>Agrilus oblatus</tp:taxon-name></italic> Kerremans, 1900. Type locality. Sumatra. Lectotype (<xref ref-type="fig" rid="F4">Fig. 59</xref>) designated by <xref ref-type="bibr" rid="B58">Jendek (2005)</xref>.</p><p><italic><tp:taxon-name>Agrilus korenskyi</tp:taxon-name></italic> Obenberger, 1923. Type locality. Australia. <bold>Lectotype by present designation</bold> (<xref ref-type="fig" rid="F4">Fig. 53</xref>), ♂, (NMPC): “Australia [h] \ Typus [p] [red label] \ A. Kořenskyi m. Type [h] Det. Dr. Obenberger [p]”. Described from unknown number of syntypes.</p><p><italic><tp:taxon-name>Agrilus kurandae</tp:taxon-name></italic> Obenberger, 1923. Type locality. Kuranda (Quensland). <bold>Lectotype by present designation</bold> (<xref ref-type="fig" rid="F4">Fig. 54</xref>), ♀, (NMPC): “Kuranda Queensland [h] \ Typus [p] [red label] \ Agrilus kurandae m. Type [h] Det. Dr. Obenberger [p]”. Described from unknown number of syntypes.</p><p><italic><tp:taxon-name>Agrilus celebicola</tp:taxon-name></italic> Obenberger, 1924. Type locality. Celebes. <bold>Lectotype by present designation</bold> (<xref ref-type="fig" rid="F4">Fig. 48</xref>), ♀, (NMPC): “Drs. Sarasin S. O. Celebes Kolaka [p] [yellow label] \ TYPUS [p] [red label] \ Agrilus celebicola m. Type [h] Det. Dr. Obenberger [p]”. Described from unknown number of syntypes.</p><p><italic><tp:taxon-name>Agrilus nirius</tp:taxon-name></italic> Obenberger, 1924 Type locality. Java; Ins. Batoe; Tanah Masa. <bold>Lectotype by present designation</bold> (<xref ref-type="fig" rid="F4">Fig. 58</xref>), ♀, (NMPC): “Java Buitenzorg [h] \ Typus [p] [red label] \ Agrilus Nirius m. Type [h] Det. Dr. Obenberger [p]”. Secondary: 6 paralectotypes (NMPC); 1 paralectotype (RMNH). Described from unknown number of syntypes.</p><p><italic><tp:taxon-name>Agrilus tebinganus</tp:taxon-name></italic> Obenberger, 1924. Type locality. Ostsumatra. <bold>Lectotype by present designation</bold> (<xref ref-type="fig" rid="F4">Fig. 63</xref>), ♀, (NMPC): “Sumatra [h] \ Typus [p] [red label] \ tebinganus Kerr. n. sp. type \ Agrilus tebinganus m. Type [h] [Obenberger’s MS] Det. Dr. Obenberger [p]”. Secondary: 1 paralectotype (MNHN). Described from unknown number of syntypes.</p><fig id="F4" position="float" orientation="portrait"><label>Figures 46–63.</label><caption><p>Types of <italic><tp:taxon-name>Agrilus</tp:taxon-name></italic>: <bold>46</bold> <italic><tp:taxon-name>Agrilus auroapicalis</tp:taxon-name></italic> Kurosawa, 1957 – Holotype <bold>47</bold> <italic><tp:taxon-name>Agrilus biakanus</tp:taxon-name></italic> Curletti, 2006 – Holotype (source: Curletti, 2006) <bold>48</bold> <italic><tp:taxon-name>Agrilus celebicola</tp:taxon-name></italic> Obenberger, 1924 – Lectotype<bold>49</bold> <italic><tp:taxon-name>Agrilus connexus</tp:taxon-name></italic> Kerremans, 1900 – Holotype by monotypy <bold>50</bold> <italic><tp:taxon-name>Agrilus cupricauda</tp:taxon-name></italic> Saunders, 1867 – Lectotype <bold>51</bold> <italic><tp:taxon-name>Agrilus evinadus</tp:taxon-name></italic> Gory &amp; Laporte, 1839 – Lectotype <bold>52</bold> <italic><tp:taxon-name>Agrilus horni</tp:taxon-name></italic> Théry, 1904 – Lectotype <bold>53</bold> <italic><tp:taxon-name>Agrilus korenskyi</tp:taxon-name></italic> Obenberger, 1923 – Lectotype <bold>54</bold> <italic><tp:taxon-name>Agrilus kurandae</tp:taxon-name></italic> Obenberger, 1923 – Lectotype <bold>55</bold> <italic><tp:taxon-name>Agrilus laurenconi</tp:taxon-name></italic> Descarpentries &amp; Villiers, 1963 – Holotype <bold>56</bold> <italic><tp:taxon-name>Agrilus marmoreus</tp:taxon-name></italic> Deyrolle, 1864 – Lectotype <bold>57</bold> <italic><tp:taxon-name>Agrilus nitidus</tp:taxon-name></italic> Kerremans, 1898 – Lectotype <bold>58</bold> <italic><tp:taxon-name>Agrilus nirius</tp:taxon-name></italic> Obenberger, 1924 – Lectotype <bold>59</bold> <italic><tp:taxon-name>Agrilus oblatus</tp:taxon-name></italic> Kerremans, 1900 – Lectotype <bold>60 </bold><italic><tp:taxon-name>Agrilus occipitalis</tp:taxon-name></italic> (Eschscholtz, 1822) – Lectotype <bold>61</bold> <italic><tp:taxon-name>Agrilus samoensis</tp:taxon-name></italic> Blair, 1928 – Holotype <bold>62</bold> <italic><tp:taxon-name>Agrilus sordidulus</tp:taxon-name></italic> Obenberger, 1916 – Holotype by monotypy <bold>63</bold> <italic><tp:taxon-name>Agrilus tebinganus</tp:taxon-name></italic> Obenberger, 1924 – Lectotype.</p></caption><graphic xmlns:xlink="http://www.w3.org/1999/xlink" xlink:href="ZooKeys-256-035-g004.jpg" position="float" orientation="portrait" xlink:type="simple"/></fig></tp:treatment-sec><tp:treatment-sec sec-type="Diagnosis"><title>Diagnosis.</title><p>Size: 5.5–9.3 mm. <italic><tp:taxon-name>Agrilus occipitalis</tp:taxon-name></italic> is very variable in the size, color and the shape of body parts. The pygidium varies from arcuate to subangulate (<xref ref-type="fig" rid="F3">Figs 43-45</xref>). From the close <italic><tp:taxon-name>Agrilus horniellus</tp:taxon-name></italic> and <italic><tp:taxon-name>Agrilus sordidulus</tp:taxon-name></italic>, it differs by the characters cited in diagnosis at <italic><tp:taxon-name>Agrilus horniellus</tp:taxon-name></italic> and <italic><tp:taxon-name>Agrilus sordidulus</tp:taxon-name></italic>. See also characters in Appendix.</p></tp:treatment-sec><tp:treatment-sec sec-type="Additional material"><title>Additional material.</title><p>INDONESIA: Java: 1 ♂ (EJCB): “F. H. Doesburg, Java, Samarang”; 1 ♂ (EJCB): “Java Samarang”; 1 ♂ (EJCB): “Java Malang”; 1 (USNM): “L. G. E. Kalshoven, Java 250m, Buitenzorg, ix.1924, NS 176”; 1 (USNM): “Dr. L. J. Toxopeus, Preanger, Java, Bandoeng, 27.xi.31, Djeroek”; 1 (USNM): “Dr. L. J. Toxopeus, Preanger, Java, Bandoeng, xi.1932”; 1 ♂ (EJCB): “Indonesia, Java, Bandung, iv.1993 on Citrus trees”; 8 (EJCB): “Indonesia, Java isl, East Java prov., 6 km SE of Lasem, Celering Mt., 23. I. 1998, St. Jákl leg.”; 1 ♂, 1 ♀ (EJCB): “Indonesia, Java cent., Lasem env. - 4 km E of, Gunung Celering 140 m, 23–24. I. 1998, R. Červenka lgt.”. Kalimantan: 3 (EJCB): “Borneo occ. Pontianak 1901”. Lesser Sunda: 2 ♂, 2 ♀ (EJCB): “Sumbawa Colffs.”; 3 ♂ (EJCB): “W Timor, 350 m, Buraen, 50 km S Kupang, 26.i.-9.ii.2006, S. Jákl leg.”. Sulawesi: 1 (EJCB): “Celebes”; 2 ♂, 1 ♀ (USNM): “Celebes NEJ, Watampone vi 1935, leg. L. E. C. Veen”.Sumatra: 1 ♂ (EJCB): “W Sumatra, 1991”; 1 ♀ (EJCB): “W Sumatra, Solok, Jul 1995”; 1 ♂ (EJCB): “Sumatra, Harau valley, April 1996”; 1 ♂, 4 ♀ (EJCB): “W Sumatra, Harau Valley, 700 m, iv.2004, S. Jákl leg.”; 1 ♂ (EJCB): “Indonesia, W Sumatra, Harau Valley, 500-800 m, ca 20 km N of Payakumbuh, iv-v.2006, S. Jákl leg.”; 3 ♂ (EJCB): “Indonesia, W Sumatra, Harau Valley, 500–800 m, ca 20 km N of Payakumbuh, 5-28.ii.2006, S. Jákl leg.”; 1 ♀ (EJCB): “Indonesia, W Sumatra, Harau Valley, 500-800 m, N of Payakumbuh, iv-v.2006”; 1 ♂ (EJCB): “Indonesia, W Sumatra, Harau Valley, 500-800 m, ca 20 km N of Payakumbuh, iv-v.2006, S. Jákl leg.”; 1 ♂ (EJCB): “Indonesia, W Sumatra, Harau Valley, 500–800 m, ca 20 km N of Payakumbuh, ii.2006, S. Jákl leg.”; 8 (EJCB): “Indonesia, W Sumatra, Mt. Tandikat, 400-600m, ca 25 km N Pariaman, i. 2007 S. Jákl leg.”; 1 ♂ (EJCB): “Indonesia, W Sumatra, Harau Valley, 500–800 m, ca 20 km N of Payakumbuh, v-vi.2007, S. Jákl leg.”; 8 (EJCB): “Indonesia, W Sumatra, Harau Valley, 500-800 m, ca 20 km N of Payakumbuh, v-vi.2007, S. Jákl leg.”; 2 ♂, 2 ♀ (EJCB): “Indonesia, W Sumatra, Harau Valley, 500-800 m, ca 20 km N of Payakumbuh, viii.2009, S. Jákl leg.”. LAOS: Vientiane: cca 55 (EJCB): “Laos centr., 27. IV. -1. V. 1997, 70 km NE Vientiane, Ban Phabat env., 150 m, <named-content xmlns:xlink="http://www.w3.org/1999/xlink" content-type="dwc:verbatimCoordinates" xlink:type="simple">18°16.1N, 103°10.9E</named-content>, E. Jendek &amp; O. Šauša leg.”; 1 ♂ (EJCB): “C Laos, Viang Chan prov. Lao Pako resort, 100 m, 50km NE Vientiane, 2002, M. Štrba leg. 28–30. V. ”; 1 ♂, 1 ♀ (EJCB): “LAOS, Vientiane prov., Lao Pako env. 200 m, 55 km NE Vientiane, 1–4.v.2004, F. &amp; L. Kantner leg.”; 1 ♀ (EJCB): “Laos centr., Viang Chan pr., Ban PA Kho resort, ca.50 km, NE of Vientiane, ~90 m, <named-content xmlns:xlink="http://www.w3.org/1999/xlink" content-type="dwc:verbatimCoordinates" xlink:type="simple"><named-content content-type="dwc:verbatimCoordinates" xlink:type="simple">18°10'N, 102°52'E</named-content></named-content>, 9.–14.vi.2007, M. Štrba leg.”. MALAYSIA: Johor: 1 (EJCB): “Malaysia: Pahang, Tioman island, 2 km N Ayer Batang, 18.7.1993, leg. Schuh”. Pahang: 1 ♀ (EJCB): “Malaysia-W, Pahang pr., 30km E Ipoh, 1500m, Cameron Highlands, Tanah Rata, 20.ii.-3.iii.1998, P. Čechovský leg.”; 1 ♀ (EJCB): “Malaysia-W, Pahang pr., 30km E Ipoh, 1500m, Cameron Highlands, Tanah Rata, 21-24.vi.2001, P. Čechovský leg.”; Perak: 1 ♀ (EJCB): “Malaysia-W, Perak 900m, 40km SE Ipoh, <named-content xmlns:xlink="http://www.w3.org/1999/xlink" content-type="dwc:verbatimCoordinates" xlink:type="simple"><named-content content-type="dwc:verbatimCoordinates" xlink:type="simple">4°25'N, 101°23'E</named-content></named-content>, Cameron Highlands, Ringlet, M.Říha leg. 25.iv.–5.v.2001”. NORTHERN MARIANA ISLANDS: 13 (USNM): “Mariana Isls.: Saipan Island, Aug. 20, 1944, David G. Hall”; 38 (USNM): “Lake Hagoya, Tinian Is., VI-10-46 \ Oakley 526 on Citrus leaves”; 2 (USNM): “Chalon [?]avlav, Saipan, vi-19-46, Oakley 734, on orange leaves”; 1 (USNM): “Rota Rota, vi-23-46, Townes”; 1 (USNM): “Vlig Bay, Guam, 22-i-48,<!--PageBreak--> Mechler \ with Annona recticulata 48-2448”; 5 (USNM): “Chalon Lavlau, Saipan, vi-19-46, Oakley 734, on orange leaves”; 6 (USNM): “Marpo Valley, Tinian Isl., vi-9-46, Oakley 520, on sour orange leaves”. PAPUA NEW GUINEA: 1 ♂ (CBCS): “New Guinea, Sideia island, Sideia Mission, 28 Dec. 1988, Leg. G. Hangay”. PHILIPPINES: Luzon isl. group: 22 (USNM): “Manilla PI, in citrus branches, CollnRC McGregor”; 3 (USNM): “Malinao, Tayabas, Baker”; 1 (USNM): “Manila, PI, CollnRC McGregor”; 1 (USNM): “Mt. Makiling, Luzon, Baker,”; 1 ♂ (EJCB): “Mindoro”; 6 (USNM): “Santo Tomas, Batangas, Luzon”; 8 (USNM): “Manile, Philippines”; 1 (USNM): “Luzon, P. I. , Montalban”; 1 (USNM): “Los Banos, Philippine Is., vi-vii-17”; 3 (USNM): “Manila P. I. , VI-24, R. C. Mc. Gregor”; 5 (USNM): “Manila P. I. , April 24, R. C. Mc. Gregor”; 1 (USNM): “Manila P. I. , V-24, R. C. Mc. Gregor”; 22 (USNM): “in Citrus wood, Manila, P. I. , 8.17.25, FC Brosius”; 1 (USNM): “Los Banos, Luzon PI, X.1945, Bmalkin”; 1 ♀ (EJCB): “Mt. Maquiling Philippines, elev. 50m, 28-II-48, R. Afenir”; 2 ♂, 1 ♀ (EJCB): “Lipa, Batangas, elev. 100m, 10-VIII-1948, Bigornia, A.”;Mindanao isl. group: 2 (USNM): “Zamboanga, Mindanao, Baker”; 1 (USNM): “Zamboanga, Mindanao, Baker”; 3 (USNM): “Iligan, Mindanao”; 2 (USNM): “Surigao, Mindanao, Baker”; 3 (USNM): “Dapitan, Mindanao, Baker”; 1 ♂, 1 ♀ (NMPC): “Dapitan Mindanao Baker”; 6 (USNM): “Davao, Mindanao, Baker”; 1 (USNM): “Diklom, Bukidnon, Mindanao”; 2 ♀ (EJCB): “Philippinen Mindanao”; 15 (USNM): “Butuan, Mindanao, Baker”; 1 ♀ (EJCB): “Mindanao Phillippines 28.vii.1977 M. Sato leg.”; 3 (CBCS): “Philippines, S. E. Mindanao, ix.2009, local collector”. Palawan isl. group: 11 (EJCB): “Philippines, Palawan, 1–21. II. 2000, 800 m, 9°42'N, 118°31E, Salakot waterfalls, E. Jendek leg.”. Visayas islands: 1 (USNM): “Isl. Biliran, Philippines, Baker”; 4 (USNM): “Victoria, occ. Negros, in gardin”; 5 (USNM): “Island Samar, Baker”; 1 ♀ (EJCB): “Victorias, Occ. Negros, 10/26/[19]29”; 6 (USNM): “Calicoan isl., P. I. , x-15-45 FF Bibby 601”; 1 (EJCB): “Masbate P. I. VIII.28 1952 Henry Townes”; 1 ♂ (EJCB): “Malubog, Toledo City, Cebu Is., 12.vi.1986, Hawkeswood T. J. , on steam of Citrus”; 1 (CBCS): “Philippines, Leyte Isl., Mt. Balocaue, vi.2009, local collector”. THAILAND: 1 ♂ (EJCB): “S Thailand Covaz 2.6.1995”, Chiang Mai: 1 ♂ (EJCB): “Thailand 1. VI. 1990 Sansai, Chiang Mai, S. Steinke leg.”. Mae Hong Son: 2 ♂ (EJCB): “Thailand bor., prov. Mae Hong Son, Pai, 24–30. IV. 1997, R. Šigut leg.”. Nakhon Ratchasima: 1 ♂ (MHCB): “Thailand Corat 12.vii.1995, leg. Lehman &amp; Steinke”; 1 ♂, 1 ♀ (EJCB): “Thailand Corat VI.1997”.Yala: 1 ♀ (EJCB): “S Thailand 7-8. V. 1992 Betong, L. Dembický leg.”; 1 ♀ (EJCB): “S Thailand Betong, Gunung Cang dun vill., Yala dist. 25.3.–22.4.93, J. Horák leg.”.VIETNAM: 2 ♀ (EJCB): “Cochinchine”.</p></tp:treatment-sec><tp:treatment-sec sec-type="Adult occurrence"><title>Adult occurrence:</title><p>1–2–3–4–5–6–7–8–9–10–11–12. <bold>Altitude range</bold>: 50–1500 m.</p></tp:treatment-sec><tp:treatment-sec sec-type="Host plant"><title>Host plant.</title><p><italic><tp:taxon-name>Citrus</tp:taxon-name></italic> sp.: <xref ref-type="bibr" rid="B129">Tan (1925)</xref>; <xref ref-type="bibr" rid="B25">Clausen (1933)</xref>; <xref ref-type="bibr" rid="B118">Quayle (1938)</xref>; <xref ref-type="bibr" rid="B62">Kalshoven (1951</xref> (as <italic>nirius</italic>)); <xref ref-type="bibr" rid="B91">Mühlmann (1954)</xref>; <xref ref-type="bibr" rid="B8">Balachowsky et al. (1962)</xref>; <xref ref-type="bibr" rid="B83">Macabasco (1964)</xref>; <xref ref-type="bibr" rid="B5">Anonymous (1969)</xref>; <xref ref-type="bibr" rid="B147">Yoshikawa et al. (1969)</xref>; <xref ref-type="bibr" rid="B45">Hill (2008)</xref>; <italic><tp:taxon-name>Citrus aurantifolia</tp:taxon-name></italic>: <xref ref-type="bibr" rid="B6">Anonymous (1971)</xref>; Hawkeswood and Turner (1994 – <italic><tp:taxon-name>Citrus grandis</tp:taxon-name></italic>: <xref ref-type="bibr" rid="B44">Hawkeswood and Turner (1994)</xref> – <italic><tp:taxon-name>Citrus microcarpa</tp:taxon-name></italic>: <xref ref-type="bibr" rid="B53">Jackman (1987)</xref> – <italic><tp:taxon-name>Citrus sinensis</tp:taxon-name></italic>: <xref ref-type="bibr" rid="B44">Hawkeswood and Turner (1994)</xref>.</p></tp:treatment-sec><tp:treatment-sec sec-type="Distribution"><title>Distribution.</title><p>AUSTRALIA: Queensland. CAMBODIA: Phnum Penh. CHINA: Taiwan. INDONESIA: Irian Jaya; Java; Kalimantan; Lesser Sunda (incl. West Timor); <!--PageBreak-->Maluku; Sulawesi; Sumatra. LAOS: Vientiane. MALAYSIA: Johor; Malaysia Peninsular; Pahang; Perak. NORTHERN MARIANA ISLANDS. PAPUA NEW GUINEA. PHILIPPINES: Luzon isl. group; Mindanao isl. group; Palawan isl. group; Visayas islands. THAILAND: Chiang Mai; Mae Hong Son; Nakhon Ratchasima; Yala. VIE-TNAM: Ba Ria-Vung Tau.</p><p><bold>Remarks</bold>.<xref ref-type="bibr" rid="B105">Obenberger (1936a)</xref> cited this species without supportive data also from “Turkestan”. This record needs verification.</p></tp:treatment-sec><tp:treatment-sec><!--Section generated to contain objects referenced in tp:taxon-treatment.--><fig id="F2" position="float" orientation="portrait"><label>Figures 13–24.</label><caption><p>Habitus of <italic><tp:taxon-name>Agrilus</tp:taxon-name></italic>: <bold>13</bold> <italic><tp:taxon-name>Agrilus nebulosus</tp:taxon-name></italic> sp. n – Holotype <bold>14</bold> <italic><tp:taxon-name>Agrilus trepanatus</tp:taxon-name></italic> sp. n – Holotype <bold>15</bold> <italic><tp:taxon-name>Agrilus yamawakii</tp:taxon-name></italic> Kurosawa, 1957 <bold>16</bold> <italic><tp:taxon-name>Agrilus horniellus</tp:taxon-name></italic> Obenberger, 1935 <bold>17</bold> <italic><tp:taxon-name>Agrilus occipitalis</tp:taxon-name></italic> (Eschscholtz, 1822) – Laos, Vientiane, Ban Phabat <bold>18</bold> <italic><tp:taxon-name>Agrilus occipitalis</tp:taxon-name></italic> (Eschscholtz, 1822) – Papua New Guinea, Sideia island <bold>19</bold> <italic><tp:taxon-name>Agrilus occipitalis</tp:taxon-name></italic> (Eschscholtz, 1822) – Philippines, Palawan <bold>20</bold> <italic><tp:taxon-name>Agrilus sordidulus</tp:taxon-name></italic> Obenberger, 1916 <bold>21</bold> <italic><tp:taxon-name>Agrilus inamoenus</tp:taxon-name></italic> Kerremans, 1892 <bold>22</bold> <italic><tp:taxon-name>Agrilus mucidus</tp:taxon-name></italic> sp. n – Holotype <bold>23</bold> <italic><tp:taxon-name>Agrilus pluvius</tp:taxon-name></italic> sp. n – Holotype <bold>24</bold> <italic><tp:taxon-name>Agrilus sordidulus</tp:taxon-name></italic> Obenberger, 1916.</p></caption><graphic xmlns:xlink="http://www.w3.org/1999/xlink" xlink:href="ZooKeys-256-035-g002.jpg" position="float" orientation="portrait" xlink:type="simple"/></fig><fig id="F3" position="float" orientation="portrait"><label>Figures 25–45.</label><caption><p>Aedeagus of <italic><tp:taxon-name>Agrilus</tp:taxon-name></italic>: <bold>25</bold> <italic><tp:taxon-name>Agrilus perroti</tp:taxon-name></italic> Descarpentries &amp; Villiers, 1963 <bold>26</bold> <italic><tp:taxon-name>Agrilus zanthoxylumi</tp:taxon-name></italic> Li Meng Lou, 1989 <bold>27</bold> <italic><tp:taxon-name>Agrilus auroapicalis ishigakianus</tp:taxon-name></italic> Tôyama, 1985 <bold>28</bold> <italic><tp:taxon-name>Agrilus ambiguus</tp:taxon-name></italic> Kerremans, 1895 <bold>29 </bold><italic><tp:taxon-name>Agrilus picturatus</tp:taxon-name></italic> sp. n – Holotype <bold>30</bold> <italic><tp:taxon-name>Agrilus pseudoambiguus</tp:taxon-name></italic> sp. n – Holotype <bold>31</bold> <italic><tp:taxon-name>Agrilus alesi</tp:taxon-name></italic> Obenberger, 1935 <bold>32 </bold><italic><tp:taxon-name>Agrilus auriventris</tp:taxon-name></italic> Saunders, 1873 <bold>33</bold> <italic><tp:taxon-name>Agrilus nebulosus</tp:taxon-name></italic> sp. n – Holotype <bold>34</bold> <italic><tp:taxon-name>Agrilus yamawakii</tp:taxon-name></italic> Kurosawa, 1957 <bold>35</bold> <italic><tp:taxon-name>Agrilus horniellus</tp:taxon-name></italic> Obenberger, 1935 <bold>36</bold> <italic><tp:taxon-name>Agrilus occipitalis</tp:taxon-name></italic> (Eschscholtz, 1822) – Philippines, Palawan <bold>37</bold> <italic><tp:taxon-name>Agrilus sordidulus</tp:taxon-name></italic> Obenberger, 1916 <bold>38</bold> <italic><tp:taxon-name>Agrilus inamoenus</tp:taxon-name></italic> Kerremans, 1892 <bold>39</bold> <italic><tp:taxon-name>Agrilus mucidus</tp:taxon-name></italic> sp. n – Holotype <bold>40</bold> <italic><tp:taxon-name>Agrilus tonkineus</tp:taxon-name></italic> Kerremans, 1895.Pygidium of <italic><tp:taxon-name>Agrilus</tp:taxon-name></italic> <bold>41</bold> <italic><tp:taxon-name>Agrilus alesi</tp:taxon-name></italic> Obenberger, 1935 <bold>42</bold> <italic><tp:taxon-name>Agrilus auriventris</tp:taxon-name></italic> Saunders, 1873 <bold>43</bold> <italic><tp:taxon-name>Agrilus occipitalis</tp:taxon-name></italic> (Eschscholtz, 1822) – Laos, Vientiane, Ban Phabat <bold>44</bold> <italic><tp:taxon-name>Agrilus occipitalis</tp:taxon-name></italic> (Eschscholtz, 1822) – Papua New Guinea, Sideia island <bold>45</bold> <italic><tp:taxon-name>Agrilus occipitalis</tp:taxon-name></italic> (Eschscholtz, 1822) – Thailand, Mae Hong Son, Pai.</p></caption><graphic xmlns:xlink="http://www.w3.org/1999/xlink" xlink:href="ZooKeys-256-035-g003.jpg" position="float" orientation="portrait" xlink:type="simple"/></fig></tp:treatment-sec><ref-list><ref id="B33"><mixed-citation xmlns:xlink="http://www.w3.org/1999/xlink" xlink:type="simple"><person-group><name name-style="western"><surname>Eschscholtz</surname><given-names>JF</given-names></name></person-group> (<year>1822</year>)<source> Entomographien. Erste Lieferung. Berlin, G. Reimer, 128 + 3 pp, 2 col. pls.</source></mixed-citation></ref><ref id="B34"><mixed-citation xmlns:xlink="http://www.w3.org/1999/xlink" xlink:type="simple"><person-group><name name-style="western"><surname>Eschscholtz</surname><given-names>JF</given-names></name></person-group> (<year>1823</year>)<source> II. Entomographien. Erste Lieferung. Mit zwei illuminirten Kupfertafeln. Berlin, Reimer, 186 pp, 2 col. pl.</source></mixed-citation></ref><ref id="B28"><mixed-citation xmlns:xlink="http://www.w3.org/1999/xlink" xlink:type="simple"><person-group><name name-style="western"><surname>Dejean</surname><given-names>PFMA</given-names></name></person-group> (<year>1833</year>)<source> Catalogue des Coléoptères de la collection de M. le comte Dejean. Livraison 1, (section 1–12), Paris, Chez Méquignon–Marvis père et fils, p. 1–96.</source></mixed-citation></ref><ref id="B29"><mixed-citation xmlns:xlink="http://www.w3.org/1999/xlink" xlink:type="simple"><person-group><name name-style="western"><surname>Dejean</surname><given-names>PFMA</given-names></name></person-group> (<year>1836</year>)<source> Catalogue des Coléoptères de la collection de M. le comte Dejean. Troisième édition, revue, corrigée et augmentée. Livraisons 1–4, Paris, Chez Méquignon–Marvis père et fils, 384 pp.</source></mixed-citation></ref><ref id="B84"><mixed-citation xmlns:xlink="http://www.w3.org/1999/xlink" xlink:type="simple"><person-group><name name-style="western"><surname>Mannerheim</surname><given-names>CG von</given-names></name></person-group> (<year>1837</year>)<article-title> Enumeration des Buprestides, et description de quelques nouvelles espèces de cette tribu de la famille des Sternoxes, de la collection de M. Le Comte Mannerheim.</article-title><source>Bulletin de la Société Impériale des Naturalistes de Moscou </source><volume>10</volume>: <fpage>1</fpage>-<lpage>126</lpage>.</mixed-citation></ref><ref id="B39"><mixed-citation xmlns:xlink="http://www.w3.org/1999/xlink" xlink:type="simple"><person-group><name name-style="western"><surname>Gemminger</surname><given-names>M</given-names></name><name name-style="western"><surname>Harold</surname><given-names>E von</given-names></name></person-group> (<year>1869</year>)<source> Catalogus coleopterorum hucusque descriptorum synonymicus et systematicus. Tom. V, Buprestidae, Trixagidae, Monommidae, Eucnemidae, Elateridae, Cebrionidae. Monachii, Sumptu E. H. Gummi, 1347–1608.</source></mixed-citation></ref><ref id="B121"><mixed-citation xmlns:xlink="http://www.w3.org/1999/xlink" xlink:type="simple"><person-group><name name-style="western"><surname>Saunders</surname><given-names>E</given-names></name></person-group> (<year>1870</year>)<source> Catalogue of the species contained in the genus Buprestis of Linnaeus, previous to its subdivision by Eschscholtz in 1829, referring each to its present genus. London, John van Voorst, V + [I] + 7–37 pp.</source></mixed-citation></ref><ref id="B122"><mixed-citation xmlns:xlink="http://www.w3.org/1999/xlink" xlink:type="simple"><person-group><name name-style="western"><surname>Saunders</surname><given-names>E</given-names></name></person-group> (<year>1871</year>)<source> Catalogus Buprestidarum Synonymicus et Systematicus. London, E. W. Janson, XXIII + 171 pp.</source></mixed-citation></ref><ref id="B124"><mixed-citation xmlns:xlink="http://www.w3.org/1999/xlink" xlink:type="simple"><person-group><name name-style="western"><surname>Saunders</surname><given-names>E</given-names></name></person-group> (<year>1874</year>)<article-title> Notes on the Buprestidae collected by Professor Semper in the Philippine lslands; with descriptions of the new species.</article-title><source>Transactions of the Entomological Society of London </source><volume>2</volume>: <fpage>303</fpage>-<lpage>328</lpage>.</mixed-citation></ref><ref id="B7"><mixed-citation xmlns:xlink="http://www.w3.org/1999/xlink" xlink:type="simple"><person-group><name name-style="western"><surname>Baer</surname><given-names>GA</given-names></name></person-group> (<year>1886</year>)<source> Catalogue des Coléoptères des Iles Philippines. Annales de la Société Entomologique de France (6) 6: 97–200.</source></mixed-citation></ref><ref id="B70"><mixed-citation xmlns:xlink="http://www.w3.org/1999/xlink" xlink:type="simple"><person-group><name name-style="western"><surname>Kerremans</surname><given-names>C</given-names></name></person-group> (<year>1903</year>)<article-title> Coleoptera Serricornia. Fam. Buprestidae, Fasc. 12b, 12c, 12d.</article-title> In: <person-group><name name-style="western"><surname>Wytsman</surname><given-names/></name></person-group> (<role>Ed</role>). <issue-title>Genera Insectorum.</issue-title><source>Tome II, Fascicules XII–XIV. Verteneuil &amp; Desmet, Bruxelles</source>: <fpage>49</fpage>-<lpage>338</lpage>.</mixed-citation></ref><ref id="B126"><mixed-citation xmlns:xlink="http://www.w3.org/1999/xlink" xlink:type="simple"><person-group><name name-style="western"><surname>Schultze</surname><given-names>W</given-names></name></person-group> (<year>1916</year>)<article-title> A catalogue of Philippine Coleoptera.</article-title><source>Philippine Journal of Science Manila </source><volume>11</volume> (<issue>1</issue>): <fpage>1</fpage>-<lpage>194</lpage>.</mixed-citation></ref><ref id="B36"><mixed-citation xmlns:xlink="http://www.w3.org/1999/xlink" xlink:type="simple"><person-group><name name-style="western"><surname>Fisher</surname><given-names>WS</given-names></name></person-group> (<year>1921</year>)<article-title> New Coleoptera from the Philippine Islands. Family Buprestidae, tribe Agrilini.</article-title><source>Philippine Journal of Science, Manila </source><volume>18</volume> (<issue>4</issue>): <fpage>349</fpage>-<lpage>447</lpage>.</mixed-citation></ref><ref id="B100"><mixed-citation xmlns:xlink="http://www.w3.org/1999/xlink" xlink:type="simple"><person-group><name name-style="western"><surname>Obenberger</surname><given-names>J</given-names></name></person-group> (<year>1924c</year>)<source> A study of the Buprestidae, collected by Charles Fuller Baker in Singapore, Borneo and the Philippine Islands. Philippine Journal of Science, Manila 25 (5): 539–660.</source></mixed-citation></ref><ref id="B129"><mixed-citation xmlns:xlink="http://www.w3.org/1999/xlink" xlink:type="simple"><person-group><name name-style="western"><surname>Tan</surname><given-names>JP</given-names></name></person-group> (<year>1925</year>)<article-title> The citrus bark borer (<italic>Agrilus occipitalis</italic>, Eschsch.).</article-title><source>Philippine Agricultural Review </source><volume>18</volume> (<issue>4</issue>): <fpage>583</fpage>-<lpage>584</lpage>.</mixed-citation></ref><ref id="B37"><mixed-citation xmlns:xlink="http://www.w3.org/1999/xlink" xlink:type="simple"><person-group><name name-style="western"><surname>Fisher</surname><given-names>WS</given-names></name></person-group> (<year>1926</year>)<article-title> Fauna Samarensis: Coleoptera, Buprestidae.</article-title><source>Philippine Journal of Science, Manila </source><volume>31</volume> (<issue>2</issue>): <fpage>235</fpage>-<lpage>244</lpage>.</mixed-citation></ref><ref id="B25"><mixed-citation xmlns:xlink="http://www.w3.org/1999/xlink" xlink:type="simple"><person-group><name name-style="western"><surname>Clausen</surname><given-names>CP</given-names></name></person-group> (<year>1933</year>)<article-title> The citrus insects of tropical Asia. United States Department of Agriculture, Washington Circular No.</article-title><volume>266</volume>: <fpage>1</fpage>-<lpage>35</lpage>.</mixed-citation></ref><ref id="B105"><mixed-citation xmlns:xlink="http://www.w3.org/1999/xlink" xlink:type="simple"><person-group><name name-style="western"><surname>Obenberger</surname><given-names>J</given-names></name></person-group> (<year>1936a</year>)<source> Buprestidae V., p. 935–1246. In: Junk W &amp; Schenkling S (Eds) Coleopterorum Catalogus, Volumen XIII, Pars 152, Gravenhage, Verlag für Naturwissenschaften, W. Junk, 311 pp.</source></mixed-citation></ref><ref id="B118"><mixed-citation xmlns:xlink="http://www.w3.org/1999/xlink" xlink:type="simple"><person-group><name name-style="western"><surname>Quayle</surname><given-names>H J</given-names></name></person-group> (<year>1938</year>)<source> Insects of citrus and other subtropical fruits. Ithaca, New York, Comstock, XI + 583 pp.</source></mixed-citation></ref><ref id="B88"><mixed-citation xmlns:xlink="http://www.w3.org/1999/xlink" xlink:type="simple"><person-group><name name-style="western"><surname>Miwa</surname><given-names>Y</given-names></name><name name-style="western"><surname>Chûjô</surname><given-names>M</given-names></name></person-group> (<year>1940</year>)<source> An iconography of some new and rare species of Buprestidae from the Japanese Empire. Nippon no Kôchû, Tokyo 3 (2): 53–74, 1 pl. (in Japanese and English)</source></mixed-citation></ref><ref id="B91"><mixed-citation xmlns:xlink="http://www.w3.org/1999/xlink" xlink:type="simple"><person-group><name name-style="western"><surname>Mühlmann</surname><given-names>H</given-names></name></person-group> (<year>1954</year>)<article-title> Buprestidae, Prachtkäfer, Flatheaded borer,</article-title> In: <person-group><name name-style="western"><surname>Blunck</surname><given-names>H</given-names></name></person-group> (<role>Ed</role>). <issue-title>Handbuch der Pflanzenkrankheiten.</issue-title><source>Fünfter Band, Tierische Schädlinge an Nutzpflanzen, 2. Teil, Fünfte neubearbeitete Auflage, Zweite Lieferung, Coleoptera. P. Parey, Berlin und Hamburg</source>: <fpage>62</fpage>-<lpage>88</lpage>.</mixed-citation></ref><ref id="B8"><mixed-citation xmlns:xlink="http://www.w3.org/1999/xlink" xlink:type="simple"><person-group><name name-style="western"><surname>Balachowsky</surname><given-names>AS</given-names></name><name name-style="western"><surname>Davatchi</surname><given-names>A</given-names></name><name name-style="western"><surname>Descarpentries</surname><given-names>A</given-names></name></person-group> (<year>1962</year>)<source> Famille des Buprestidae, p. 235–300. In: Balachowsky AS (Ed) Entomologie appliquée à l’Agriculture, Traité. Tome I, Coléoptères, Premier Volume, Caraboidea, Staphylinoidea, Hydrophiloidea, Scarabaeoidea, Dascilloidea, Cantharoidea, Bostrychoidea, Cucujoidea, Phytophaga (Cerambycidae et Bruchidae), Paris, Masson et cie éditeurs, XXVII + 564 pp.</source></mixed-citation></ref><ref id="B83"><mixed-citation xmlns:xlink="http://www.w3.org/1999/xlink" xlink:type="simple"><person-group><name name-style="western"><surname>Macabasco</surname><given-names>C</given-names></name></person-group> (<year>1964</year>)<article-title> The citrus pests and their control.</article-title><source>Philippine Journal of Agriculture </source><volume>26</volume>(<issue>3–4</issue>)): <fpage>133</fpage>-<lpage>154</lpage>.</mixed-citation></ref><ref id="B5"><mixed-citation xmlns:xlink="http://www.w3.org/1999/xlink" xlink:type="simple"><person-group><name name-style="western"><surname>Anonymous</surname><given-names/></name></person-group> (<year>1969</year>)<article-title> Insect pest survey for the year ending 30th june, 1967.</article-title><source>Papua New Guinea agricultural jurnal </source><volume>21</volume> (<issue>2</issue>): <fpage>49</fpage>-<lpage>75</lpage>.</mixed-citation></ref><ref id="B147"><mixed-citation xmlns:xlink="http://www.w3.org/1999/xlink" xlink:type="simple"><person-group><name name-style="western"><surname>Yoshikawa</surname><given-names>K</given-names></name><name name-style="western"><surname>Ohgushi</surname><given-names>R</given-names></name><name name-style="western"><surname>Sakagami</surname><given-names>S</given-names></name></person-group> (<year>1969</year>)<article-title> Preliminary report on entomology of the Osaka City University 5th scientific expedition to Southeast Asia 1966. With descriptions of two new genera of Stenogasterinae wasp.</article-title><source>Nature and Life in Southeast Asia </source><volume>6</volume>: <fpage>153</fpage>-<lpage>182</lpage>.</mixed-citation></ref><ref id="B6"><mixed-citation xmlns:xlink="http://www.w3.org/1999/xlink" xlink:type="simple"><person-group><name name-style="western"><surname>Anonymous</surname><given-names/></name></person-group> (<year>1971</year>)<article-title> Insect pest survey for the year ending 30th june, 1968.</article-title><source>Papua New Guinea agricultural jurnal </source><volume>22</volume> (<issue>3</issue>): <fpage>179</fpage>-<lpage>201</lpage>.</mixed-citation></ref><ref id="B75"><mixed-citation xmlns:xlink="http://www.w3.org/1999/xlink" xlink:type="simple"><person-group><name name-style="western"><surname>Kurosawa</surname><given-names>Y</given-names></name></person-group> (<year>1974</year>)<source> [A comment to the Japanese Buprestidae (10)]. Coleopterists’ News, Tokyo 17/18: 1–4. </source>[in Japanese]</mixed-citation></ref><ref id="B53"><mixed-citation xmlns:xlink="http://www.w3.org/1999/xlink" xlink:type="simple"><person-group><name name-style="western"><surname>Jackman</surname><given-names>JA</given-names></name></person-group> (<year>1987</year>)<source> A new species of Sambus from Luzon Island, Philippines, with notes on other species in other genera (Buprestidae: Coleoptera). Coleopterists Bulletin 41 (1): 27–33.</source></mixed-citation></ref><ref id="B44"><mixed-citation xmlns:xlink="http://www.w3.org/1999/xlink" xlink:type="simple"><person-group><name name-style="western"><surname>Hawkeswood</surname><given-names>TJ</given-names></name><name name-style="western"><surname>Turner</surname><given-names>JR</given-names></name></person-group> (<year>1994</year>)<article-title> A note on the biology and behaviour of <italic>Agrilus occipitalis</italic> Eschscholtz (Coleoptera: Buprestidae) in Papua New Guinea.</article-title><source>Jewel Beetles </source><volume>3</volume>: <fpage>14</fpage>-<lpage>18</lpage>.</mixed-citation></ref><ref id="B55"><mixed-citation xmlns:xlink="http://www.w3.org/1999/xlink" xlink:type="simple"><person-group><name name-style="western"><surname>Jendek</surname><given-names>E</given-names></name></person-group> (<year>1998</year>)<article-title> Lectotype designations in the Palaearctic and Oriental <italic>Agrilus</italic> species (Coleoptera: Buprestidae) of the Oberthür’s collection in the Muséum national d’Histoire naturelle, Paris.</article-title><source>Acta Societatis Zoologicae Bohemicae </source><volume>62</volume>: <fpage>315</fpage>-<lpage>333</lpage>.</mixed-citation></ref><ref id="B27"><mixed-citation xmlns:xlink="http://www.w3.org/1999/xlink" xlink:type="simple"><person-group><name name-style="western"><surname>Curletti</surname><given-names>G</given-names></name></person-group> (<year>2006</year>)<source> The genus <italic>Agrilus</italic> Curtis, 1825 in New Guinea and nearest islands (Coleoptera, Buprestidae). Annali del Museo Civico di Storia Naturale Giacomo Doria XCVIII: 157–257.</source></mixed-citation></ref><ref id="B59"><mixed-citation xmlns:xlink="http://www.w3.org/1999/xlink" xlink:type="simple"><person-group><name name-style="western"><surname>Jendek</surname><given-names>E</given-names></name></person-group> (<year>2006</year>)<source> New nomeclatorial and taxonomic acts and comments. Buprestidae: <italic>Agrilus</italic> p. 60. Catalog: genus <italic>Agrilus</italic> Curtis, 1825, p. 388–403. In: Löbl I, Smetana A (Eds) Catalogue of the Palaearctic Coleoptera, Vol. 3, Stenstrup, Apollo Books, 690 pp.</source></mixed-citation></ref><ref id="B15"><mixed-citation xmlns:xlink="http://www.w3.org/1999/xlink" xlink:type="simple"><person-group><name name-style="western"><surname>Bellamy</surname><given-names>CL</given-names></name></person-group> (<year>2008</year>)<source> A world catalogue and bibliography of the jewel beetles (Coleoptera: Buprestoidea). Volume 4, Agrilinae: Agrilina through Trachyini. Sofia, Pensoft, 79, 1932–2684.</source></mixed-citation></ref><ref id="B45"><mixed-citation xmlns:xlink="http://www.w3.org/1999/xlink" xlink:type="simple"><person-group><name name-style="western"><surname>Hill</surname><given-names>DS</given-names></name></person-group> (<year>2008</year>)<source> Pests of crops in warmer climates and their control. Springer Netherlands, 704 pp. </source>doi: <ext-link ext-link-type="uri" xlink:href="http://dx.doi.org/10.1007/978-1-4020-6738-9" xlink:type="simple">10.1007/978-1-4020-6738-9</ext-link></mixed-citation></ref><ref id="B41"><mixed-citation xmlns:xlink="http://www.w3.org/1999/xlink" xlink:type="simple"><person-group><name name-style="western"><surname>Gory</surname><given-names>HL</given-names></name><name name-style="western"><surname>Laporte</surname><given-names>de Castelnau FL</given-names></name></person-group> (<year>1839</year>)<source> Histoire naturelle et iconographie des insectes coléoptères, publiée par monographies séparées. Suite aux buprestides. Tome II, Paris, P. Duménil, genera paged separately.</source></mixed-citation></ref><ref id="B42"><mixed-citation xmlns:xlink="http://www.w3.org/1999/xlink" xlink:type="simple"><person-group><name name-style="western"><surname>Gray</surname><given-names>JE</given-names></name></person-group> (<year>1848</year>)<source> Nomenclature of coleopterous insects in the collection of the British museum.</source><publisher-name>Part III.–Buprestidae. London</publisher-name>, <publisher-loc>E. Newman</publisher-loc>, <lpage>52</lpage> pp.</mixed-citation></ref><ref id="B31"><mixed-citation xmlns:xlink="http://www.w3.org/1999/xlink" xlink:type="simple"><person-group><name name-style="western"><surname>Descarpentries</surname><given-names>A</given-names></name><name name-style="western"><surname>Villiers</surname><given-names>A</given-names></name></person-group> (<year>1963</year>)<article-title> Catalogue raisonné des Buprestidae d’Indochine. II. Agrilini, genre <italic>Agrilus</italic> (2e partie).</article-title><source>Revue française d'Entomologie </source><volume>30</volume> (<issue>2</issue>): <fpage>104</fpage>-<lpage>119</lpage>.</mixed-citation></ref><ref id="B30"><mixed-citation xmlns:xlink="http://www.w3.org/1999/xlink" xlink:type="simple"><person-group><name name-style="western"><surname>Descarpentries</surname><given-names>A</given-names></name><name name-style="western"><surname>Chûjô</surname><given-names>M</given-names></name></person-group> (<year>1968</year>)<article-title> Coleoptera from Southeast Asia (VI). 2. Family Buprestidae.</article-title><source>Memoirs of the Faculty of Education Kagawa University </source><volume>2</volume> (<issue>161</issue>): <fpage>8</fpage>-<lpage>15</lpage>.</mixed-citation></ref><ref id="B93"><mixed-citation xmlns:xlink="http://www.w3.org/1999/xlink" xlink:type="simple"><person-group><name name-style="western"><surname>Nelson</surname><given-names>GH</given-names></name><name name-style="western"><surname>Bellamy</surname><given-names>CL</given-names></name></person-group> (<year>1993</year>)<article-title> A clarification of authors and publication dates in the Histoire naturelle et iconographie des insectes coléoptères by F. L. de Laporte &amp; H. L. Gory (Coleoptera: Buprestidae).</article-title><source>Giornale Italiano di Entomologia </source><volume>6</volume>: <fpage>297</fpage>-<lpage>308</lpage>.</mixed-citation></ref><ref id="B13"><mixed-citation xmlns:xlink="http://www.w3.org/1999/xlink" xlink:type="simple"><person-group><name name-style="western"><surname>Bellamy</surname><given-names>CL</given-names></name></person-group> (<year>1999</year>)<source> Nomenclatural notes in Buprestidae (Coleoptera). Folia Heyrovskyana 7 (1): 1–11.</source></mixed-citation></ref><ref id="B40"><mixed-citation xmlns:xlink="http://www.w3.org/1999/xlink" xlink:type="simple"><person-group><name name-style="western"><surname>Gory</surname><given-names>HL</given-names></name></person-group> (<year>1841</year>)<source> Histoire naturelle et iconographie des insectes coléoptères, Supplément aux buprestides. Tome IV, Livraisons 43–52, P. Duménil, Paris.</source></mixed-citation></ref><ref id="B32"><mixed-citation xmlns:xlink="http://www.w3.org/1999/xlink" xlink:type="simple"><person-group><name name-style="western"><surname>Deyrolle</surname><given-names>H</given-names></name></person-group> (<year>1864</year>)<source> Description des Buprestides de la Malaisie recueillis par M. Wallace. Annales de la Société Entomologique de Belgique 8: 1–272, 305–312.</source></mixed-citation></ref><ref id="B26"><mixed-citation xmlns:xlink="http://www.w3.org/1999/xlink" xlink:type="simple"><person-group><name name-style="western"><surname>Curletti</surname><given-names>G</given-names></name></person-group> (<year>2001</year>)<source> The genus <italic>Agrilus</italic> in Australia (Coleoptera, Buprestidae). Jewel Beetles No. 9: 1–45, figs, maps.</source></mixed-citation></ref><ref id="B14"><mixed-citation xmlns:xlink="http://www.w3.org/1999/xlink" xlink:type="simple"><person-group><name name-style="western"><surname>Bellamy</surname><given-names>CL</given-names></name></person-group> (<year>2002</year>)<source> Coleoptera: Buprestoidea. XII + 492 pp, 4 col. pls. In: Houston WWK (Ed), 2002: Zoological Catalogue of Australia. Vol. 29.5.</source><publisher-name>Melbourne, CSIRO Publishing</publisher-name>, <publisher-loc>Australia</publisher-loc>, <lpage>492</lpage> pp.</mixed-citation></ref><ref id="B143"><mixed-citation xmlns:xlink="http://www.w3.org/1999/xlink" xlink:type="simple"><person-group><name name-style="western"><surname>Williams</surname><given-names>GA</given-names></name></person-group> (<year>2002</year>)<article-title> A taxonomic and biogeographic review of the invertebrates of the Central Eastern Rainforest Reserves of Australia (CERRA) World Heritage Area, and adjacent regions.</article-title><source>Technical Reports of the Australian Museum </source><volume>16</volume>: <fpage>1</fpage>-<lpage>208</lpage>. doi: <ext-link ext-link-type="uri" xlink:href="http://dx.doi.org/10.3853/j.1031-8062.16.2002.1353" xlink:type="simple">10.3853/j.1031-8062.16.2002.1353</ext-link></mixed-citation></ref><ref id="B120"><mixed-citation xmlns:xlink="http://www.w3.org/1999/xlink" xlink:type="simple"><person-group><name name-style="western"><surname>Saunders</surname><given-names>E</given-names></name></person-group> (<year>1867</year>)<article-title> Notes on rare and descriptions of new species of Buprestidae collected by Mr. James Lamb in Penang.</article-title><source>Transactions of the Entomological Society of London </source><volume>5</volume> (<issue>7</issue>): <fpage>509</fpage>-<lpage>521</lpage>.</mixed-citation></ref><ref id="B67"><mixed-citation xmlns:xlink="http://www.w3.org/1999/xlink" xlink:type="simple"><person-group><name name-style="western"><surname>Kerremans</surname><given-names>C</given-names></name></person-group> (<year>1898</year>)<article-title> Buprestides nouveaux de l’Australie et des régions voisines.</article-title><source>Annales de la Société Entomologique de Belgique </source><volume>42</volume>: <fpage>113</fpage>-<lpage>182</lpage>.</mixed-citation></ref><ref id="B19"><mixed-citation xmlns:xlink="http://www.w3.org/1999/xlink" xlink:type="simple"><person-group><name name-style="western"><surname>Carter</surname><given-names>HJ</given-names></name></person-group> (<year>1924a</year>)<article-title> Australian Coleoptera–notes and new species No. iii.</article-title><source>Proceedings of the Linnean Society of New South Wales </source><volume>49</volume>: <fpage>19</fpage>-<lpage>45</lpage>.</mixed-citation></ref><ref id="B21"><mixed-citation xmlns:xlink="http://www.w3.org/1999/xlink" xlink:type="simple"><person-group><name name-style="western"><surname>Carter</surname><given-names>HJ</given-names></name></person-group> (<year>1929</year>)<article-title> Preface and species list,</article-title> In: <person-group><name name-style="western"><surname>Carter</surname><given-names>HJ &amp; Théry A: A check list of the Australian Buprestidae</given-names></name></person-group>. <issue-title> With tables and keys to sub–families, tribes, and genera by Andre Thery, correspondant de muséum de Paris; and figures (plates xxxi. to xxxiii.) drawn by Cedric Deane, A. M. I. E. (Aust.).</issue-title><source>Australian Zoologists </source><volume>5</volume>: <fpage>265</fpage>-<lpage>304</lpage>.</mixed-citation></ref><ref id="B138"><mixed-citation xmlns:xlink="http://www.w3.org/1999/xlink" xlink:type="simple"><person-group><name name-style="western"><surname>Théry</surname><given-names>A</given-names></name></person-group> (<year>1936</year>)<article-title> Notes synonymiques sur les Buprestides (Col.).</article-title><source>Bulletin de la Société Entomologique de France </source><volume>41</volume> (<issue>4</issue>): <fpage>59</fpage>-<lpage>61</lpage>.</mixed-citation></ref><ref id="B22"><mixed-citation xmlns:xlink="http://www.w3.org/1999/xlink" xlink:type="simple"><person-group><name name-style="western"><surname>Carter</surname><given-names>HJ</given-names></name></person-group> (<year>1940</year>)<source> Australian Buprestidae and the Junk Catalogue. Annals and Magazine of Natural History (11) 6: 380–389. </source>doi: <ext-link ext-link-type="uri" xlink:href="http://dx.doi.org/10.1080/03745481.1940.9723693" xlink:type="simple">10.1080/03745481.1940.9723693</ext-link></mixed-citation></ref><ref id="B69"><mixed-citation xmlns:xlink="http://www.w3.org/1999/xlink" xlink:type="simple"><person-group><name name-style="western"><surname>Kerremans</surname><given-names>C</given-names></name></person-group> (<year>1900b</year>)<article-title> Contribution a l'Etude de la faune entomologique de Sumatra (Côte ouest–Vice–résidence de Païnan). Chasses de M. J. –L. Weyers VI. Buprestides.</article-title><source>Mémoires de la Société Entomologique de Belgique </source><volume>7</volume>: <fpage>1</fpage>-<lpage>60</lpage>.</mixed-citation></ref><ref id="B68"><mixed-citation xmlns:xlink="http://www.w3.org/1999/xlink" xlink:type="simple"><person-group><name name-style="western"><surname>Kerremans</surname><given-names>C</given-names></name></person-group> (<year>1900a</year>)<article-title> Buprestides nouveaux et remarques synonymiques.</article-title><source>Annales de la Société Entomologique de Belgique </source><volume>44</volume>: <fpage>282</fpage>-<lpage>351</lpage>.</mixed-citation></ref><ref id="B58"><mixed-citation xmlns:xlink="http://www.w3.org/1999/xlink" xlink:type="simple"><person-group><name name-style="western"><surname>Jendek</surname><given-names>E</given-names></name></person-group> (<year>2005</year>)<article-title> Taxonomic and nomenclatural notes on the genus <italic>Agrilus</italic> Curtis (Coleoptera: Buprestidae: Agrilini).</article-title><source>Zootaxa </source><volume>1073</volume>: <fpage>1</fpage>-<lpage>29</lpage>.</mixed-citation></ref><ref id="B97"><mixed-citation xmlns:xlink="http://www.w3.org/1999/xlink" xlink:type="simple"><person-group><name name-style="western"><surname>Obenberger</surname><given-names>J</given-names></name></person-group> (<year>1923</year>)<article-title> Popisy nových australských krasců. Description of new Australian Buprestidae.</article-title><source>Acta Entomologica Musaei Nationalis Pragae </source><volume>1</volume>: <fpage>72</fpage>-<lpage>81</lpage>.</mixed-citation></ref><ref id="B20"><mixed-citation xmlns:xlink="http://www.w3.org/1999/xlink" xlink:type="simple"><person-group><name name-style="western"><surname>Carter</surname><given-names>HJ</given-names></name></person-group> (<year>1924b</year>)<article-title> Australian Coleoptera: notes and new species. No. iv.</article-title><source>Proceedings of the Linnean Society of New South Wales </source><volume>49</volume>: <fpage>521</fpage>-<lpage>536</lpage>.</mixed-citation></ref><ref id="B98"><mixed-citation xmlns:xlink="http://www.w3.org/1999/xlink" xlink:type="simple"><person-group><name name-style="western"><surname>Obenberger</surname><given-names>J</given-names></name></person-group> (<year>1924a</year>)<source> Kritische Studien über die Buprestiden (Col.). Archiv für Naturgeschichte 90 (A) Heft 3: 1–171.</source></mixed-citation></ref><ref id="B133"><mixed-citation xmlns:xlink="http://www.w3.org/1999/xlink" xlink:type="simple"><person-group><name name-style="western"><surname>Théry</surname><given-names>A</given-names></name></person-group> (<year>1927</year>)<article-title> Recherches synonymiques sur les Buprestides et descriptions d'Espéces nouvelles (Suite et fin).</article-title><source>Bulletin et Annales de la Société Entomologique de Belgique </source><volume>67</volume>(<issue>1–2</issue>)): <fpage>33</fpage>-<lpage>48</lpage>.</mixed-citation></ref><ref id="B102"><mixed-citation xmlns:xlink="http://www.w3.org/1999/xlink" xlink:type="simple"><person-group><name name-style="western"><surname>Obenberger</surname><given-names>J</given-names></name></person-group> (<year>1931</year>)<article-title> Příspěvek k poznání javanských krasců. De nonnullis insulae Javae Buprestidarum speciebus.</article-title><source>Časopis Československé Společnosti Entomologické </source><volume>28</volume>: <fpage>35</fpage>-<lpage>39</lpage>.</mixed-citation></ref><ref id="B137"><mixed-citation xmlns:xlink="http://www.w3.org/1999/xlink" xlink:type="simple"><person-group><name name-style="western"><surname>Théry</surname><given-names>A</given-names></name></person-group> (<year>1935c</year>)<article-title> Note sur les Buprestides du Museum de Leiden.</article-title><source>Zoologische Mededeelingen </source><volume>18</volume>: <fpage>241</fpage>-<lpage>256</lpage>.</mixed-citation></ref><ref id="B62"><mixed-citation xmlns:xlink="http://www.w3.org/1999/xlink" xlink:type="simple"><person-group><name name-style="western"><surname>Kalshoven</surname><given-names>LGE</given-names></name></person-group> (<year>1951</year>)<source> De plagen van de cultuurgewassen in Indonesië. Deel. II, Van Hoeve’s Bandoeng, 1 p + 513–1065 pp +8 col. pls, 281 Figs </source>[in Dutch with English translation of the text for illustrations]</mixed-citation></ref></ref-list></tp:taxon-treatment>
