# Supplementary material for: Revision of the Agrilus occipitalis species–group (Coleoptera, Buprestidae, Agrilini)
Source: Zookeys. 2013 Jan 3;(256):35–79. doi: 10.3897/zookeys.256.4272 (PMC3650829; doi:10.3897/zookeys.256.4272)
Supplement: XML Treatment for Agrilus sordidulus [file zookeys.256.4272-treatment17.xml]

<!DOCTYPE tp:taxon-treatment
  PUBLIC "-//TaxonX//DTD Taxonomic Treatment Publishing DTD v0 20100105//EN" "tax-treatment-NSO.dtd">
<tp:taxon-treatment xmlns:tp="http://www.plazi.org/taxpub"><tp:treatment-meta><mixed-citation publication-type="journal"><person-group><name><surname>Jendek</surname><given-names>Eduard</given-names></name></person-group><article-title>Revision of the <italic>Agrilus occipitalis</italic> species–group (Coleoptera, Buprestidae, Agrilini)</article-title><source>Zookeys</source><day>3</day><month>1</month><year>2013</year><volume>2013</volume><issue>256</issue><fpage>35</fpage><lpage>79</lpage><pub-id pub-id-type="doi">10.3897/zookeys.256.4272</pub-id></mixed-citation></tp:treatment-meta><tp:nomenclature><tp:taxon-name>
                            <tp:taxon-name-part taxon-name-part-type="genus">Agrilus</tp:taxon-name-part>
                            <tp:taxon-name-part taxon-name-part-type="species">sordidulus</tp:taxon-name-part>
                        <object-id xmlns:xlink="http://www.w3.org/1999/xlink" xlink:type="simple">http://species-id.net/wiki/Agrilus_sordidulus</object-id>
								</tp:taxon-name><tp:taxon-authority>Obenberger, 1916</tp:taxon-authority><xref ref-type="fig" rid="F2">Fig. 20 (habitus)</xref><xref ref-type="fig" rid="F3">; Fig. 37 (aedeagus)</xref><xref ref-type="fig" rid="F4">; Fig. 62 (Holotype by monotypy)</xref><tp:nomenclature-citation-list><tp:nomenclature-citation><tp:taxon-name>Agrilus sordidulus</tp:taxon-name><comment> Obenberger, 1916 (<italic><tp:taxon-name>Agrilus</tp:taxon-name></italic>) <xref ref-type="bibr" rid="B96">Obenberger 1916</xref>: 34-35 (description) – <xref ref-type="bibr" rid="B105">Obenberger 1936a</xref>: 1102 (world catalog) – <xref ref-type="bibr" rid="B15">Bellamy 2008</xref>: 2300 (world catalog).</comment></tp:nomenclature-citation></tp:nomenclature-citation-list></tp:nomenclature><tp:treatment-sec sec-type="Type material"><title>Type material.</title><p><italic><tp:taxon-name>Agrilus sordidulus</tp:taxon-name></italic> Obenberger, 1916. Type locality. Ostindien: Trichinopoli. Holotype by monotypy (<xref ref-type="fig" rid="F4">Fig. 62</xref>), (NHMB): “Typus [p] [red label with black border] \ 1220 [h] [blue label] \ Koll. Dr. A. Frh. v. Hoschek [p] Trichinopolis Ind. or. [h] \ Agrilus sordidulus Typ! [h] Det. Obenberger [p]”. Described from 1 specimen.</p></tp:treatment-sec><tp:treatment-sec sec-type="Diagnosis"><title>Diagnosis.</title><p>Size: 6.1–8.4 mm. <italic><tp:taxon-name>Agrilus sordidulus</tp:taxon-name></italic> can distinguished from the similar <italic><tp:taxon-name>Agrilus occipitalis</tp:taxon-name></italic> and <italic><tp:taxon-name>Agrilus horniellus</tp:taxon-name></italic> by the more robust body with the narrowing apical part of elytra shorter; by the head deeply, medially impressed and by the very deep medial pronotal impressions. See also Appendix.</p></tp:treatment-sec><tp:treatment-sec sec-type="Additional material"><title>Additional material.</title><p>INDIA: Karnataka: 1 (CBCS): “S. Coorg, S. India, Ammatti, 3100 ft, II.1952”. Kerala: 2 ♂ (EJCB): “S India, Kerala, Thekkady Periyar Lake, 9.34 N, 77.10 E, 900–1000 m, 19-27. IV. 1997, Dembický &amp; Pacholátko leg.”. Tamil Nadu: 1 ♂, 8 ♀ (EJCB): “S India, Tamil Nadu, Nilgiri Hills, 15 km SE Kotagiri, near Kunchappanai, alt. 900 m, 13-20. V. 1994, <named-content xmlns:xlink="http://www.w3.org/1999/xlink" content-type="dwc:verbatimCoordinates" xlink:type="simple"><named-content content-type="dwc:verbatimCoordinates" xlink:type="simple">11°22'N, 76°56'E</named-content></named-content>, Z. Kejval lgt.”; 1 ♂, 3 ♀ (EJCB): “India S, Tamil Nadu, Nilgiris, 15 km SE of Kotagiri, Kunchappanai, 900 m, 11.22 N 76.56 E, 7–22.v.2000, leg. P. Pacholátko”; 1 ♂, 1 ♀ (EJCB): “India S, Tamil Nadu, Nilgiri Hills, 11 km SE of Kotagiri, 1100±100 m, 11.24 N 76.56 E, Kunchappanai, leg. L. Dembický, 3-15.v.2002”.</p></tp:treatment-sec><tp:treatment-sec sec-type="Adult occurrence"><title>Adult occurrence:</title><p>2–4–5. <bold>Altitude range</bold>: 900–1200 m.</p></tp:treatment-sec><tp:treatment-sec sec-type="Host plant"><title>Host plant.</title><p>Unknown.</p></tp:treatment-sec><tp:treatment-sec sec-type="Distribution"><title>Distribution.</title><p>INDIA: Karnataka; Kerala; Tamil Nadu.</p></tp:treatment-sec><tp:treatment-sec><!--Section generated to contain objects referenced in tp:taxon-treatment.--><fig id="F2" position="float" orientation="portrait"><label>Figures 13–24.</label><caption><p>Habitus of <italic><tp:taxon-name>Agrilus</tp:taxon-name></italic>: <bold>13</bold> <italic><tp:taxon-name>Agrilus nebulosus</tp:taxon-name></italic> sp. n – Holotype <bold>14</bold> <italic><tp:taxon-name>Agrilus trepanatus</tp:taxon-name></italic> sp. n – Holotype <bold>15</bold> <italic><tp:taxon-name>Agrilus yamawakii</tp:taxon-name></italic> Kurosawa, 1957 <bold>16</bold> <italic><tp:taxon-name>Agrilus horniellus</tp:taxon-name></italic> Obenberger, 1935 <bold>17</bold> <italic><tp:taxon-name>Agrilus occipitalis</tp:taxon-name></italic> (Eschscholtz, 1822) – Laos, Vientiane, Ban Phabat <bold>18</bold> <italic><tp:taxon-name>Agrilus occipitalis</tp:taxon-name></italic> (Eschscholtz, 1822) – Papua New Guinea, Sideia island <bold>19</bold> <italic><tp:taxon-name>Agrilus occipitalis</tp:taxon-name></italic> (Eschscholtz, 1822) – Philippines, Palawan <bold>20</bold> <italic><tp:taxon-name>Agrilus sordidulus</tp:taxon-name></italic> Obenberger, 1916 <bold>21</bold> <italic><tp:taxon-name>Agrilus inamoenus</tp:taxon-name></italic> Kerremans, 1892 <bold>22</bold> <italic><tp:taxon-name>Agrilus mucidus</tp:taxon-name></italic> sp. n – Holotype <bold>23</bold> <italic><tp:taxon-name>Agrilus pluvius</tp:taxon-name></italic> sp. n – Holotype <bold>24</bold> <italic><tp:taxon-name>Agrilus sordidulus</tp:taxon-name></italic> Obenberger, 1916.</p></caption><graphic xmlns:xlink="http://www.w3.org/1999/xlink" xlink:href="ZooKeys-256-035-g002.jpg" position="float" orientation="portrait" xlink:type="simple"/></fig><fig id="F3" position="float" orientation="portrait"><label>Figures 25–45.</label><caption><p>Aedeagus of <italic><tp:taxon-name>Agrilus</tp:taxon-name></italic>: <bold>25</bold> <italic><tp:taxon-name>Agrilus perroti</tp:taxon-name></italic> Descarpentries &amp; Villiers, 1963 <bold>26</bold> <italic><tp:taxon-name>Agrilus zanthoxylumi</tp:taxon-name></italic> Li Meng Lou, 1989 <bold>27</bold> <italic><tp:taxon-name>Agrilus auroapicalis ishigakianus</tp:taxon-name></italic> Tôyama, 1985 <bold>28</bold> <italic><tp:taxon-name>Agrilus ambiguus</tp:taxon-name></italic> Kerremans, 1895 <bold>29 </bold><italic><tp:taxon-name>Agrilus picturatus</tp:taxon-name></italic> sp. n – Holotype <bold>30</bold> <italic><tp:taxon-name>Agrilus pseudoambiguus</tp:taxon-name></italic> sp. n – Holotype <bold>31</bold> <italic><tp:taxon-name>Agrilus alesi</tp:taxon-name></italic> Obenberger, 1935 <bold>32 </bold><italic><tp:taxon-name>Agrilus auriventris</tp:taxon-name></italic> Saunders, 1873 <bold>33</bold> <italic><tp:taxon-name>Agrilus nebulosus</tp:taxon-name></italic> sp. n – Holotype <bold>34</bold> <italic><tp:taxon-name>Agrilus yamawakii</tp:taxon-name></italic> Kurosawa, 1957 <bold>35</bold> <italic><tp:taxon-name>Agrilus horniellus</tp:taxon-name></italic> Obenberger, 1935 <bold>36</bold> <italic><tp:taxon-name>Agrilus occipitalis</tp:taxon-name></italic> (Eschscholtz, 1822) – Philippines, Palawan <bold>37</bold> <italic><tp:taxon-name>Agrilus sordidulus</tp:taxon-name></italic> Obenberger, 1916 <bold>38</bold> <italic><tp:taxon-name>Agrilus inamoenus</tp:taxon-name></italic> Kerremans, 1892 <bold>39</bold> <italic><tp:taxon-name>Agrilus mucidus</tp:taxon-name></italic> sp. n – Holotype <bold>40</bold> <italic><tp:taxon-name>Agrilus tonkineus</tp:taxon-name></italic> Kerremans, 1895.Pygidium of <italic><tp:taxon-name>Agrilus</tp:taxon-name></italic> <bold>41</bold> <italic><tp:taxon-name>Agrilus alesi</tp:taxon-name></italic> Obenberger, 1935 <bold>42</bold> <italic><tp:taxon-name>Agrilus auriventris</tp:taxon-name></italic> Saunders, 1873 <bold>43</bold> <italic><tp:taxon-name>Agrilus occipitalis</tp:taxon-name></italic> (Eschscholtz, 1822) – Laos, Vientiane, Ban Phabat <bold>44</bold> <italic><tp:taxon-name>Agrilus occipitalis</tp:taxon-name></italic> (Eschscholtz, 1822) – Papua New Guinea, Sideia island <bold>45</bold> <italic><tp:taxon-name>Agrilus occipitalis</tp:taxon-name></italic> (Eschscholtz, 1822) – Thailand, Mae Hong Son, Pai.</p></caption><graphic xmlns:xlink="http://www.w3.org/1999/xlink" xlink:href="ZooKeys-256-035-g003.jpg" position="float" orientation="portrait" xlink:type="simple"/></fig><fig id="F4" position="float" orientation="portrait"><label>Figures 46–63.</label><caption><p>Types of <italic><tp:taxon-name>Agrilus</tp:taxon-name></italic>: <bold>46</bold> <italic><tp:taxon-name>Agrilus auroapicalis</tp:taxon-name></italic> Kurosawa, 1957 – Holotype <bold>47</bold> <italic><tp:taxon-name>Agrilus biakanus</tp:taxon-name></italic> Curletti, 2006 – Holotype (source: Curletti, 2006) <bold>48</bold> <italic><tp:taxon-name>Agrilus celebicola</tp:taxon-name></italic> Obenberger, 1924 – Lectotype<bold>49</bold> <italic><tp:taxon-name>Agrilus connexus</tp:taxon-name></italic> Kerremans, 1900 – Holotype by monotypy <bold>50</bold> <italic><tp:taxon-name>Agrilus cupricauda</tp:taxon-name></italic> Saunders, 1867 – Lectotype <bold>51</bold> <italic><tp:taxon-name>Agrilus evinadus</tp:taxon-name></italic> Gory &amp; Laporte, 1839 – Lectotype <bold>52</bold> <italic><tp:taxon-name>Agrilus horni</tp:taxon-name></italic> Théry, 1904 – Lectotype <bold>53</bold> <italic><tp:taxon-name>Agrilus korenskyi</tp:taxon-name></italic> Obenberger, 1923 – Lectotype <bold>54</bold> <italic><tp:taxon-name>Agrilus kurandae</tp:taxon-name></italic> Obenberger, 1923 – Lectotype <bold>55</bold> <italic><tp:taxon-name>Agrilus laurenconi</tp:taxon-name></italic> Descarpentries &amp; Villiers, 1963 – Holotype <bold>56</bold> <italic><tp:taxon-name>Agrilus marmoreus</tp:taxon-name></italic> Deyrolle, 1864 – Lectotype <bold>57</bold> <italic><tp:taxon-name>Agrilus nitidus</tp:taxon-name></italic> Kerremans, 1898 – Lectotype <bold>58</bold> <italic><tp:taxon-name>Agrilus nirius</tp:taxon-name></italic> Obenberger, 1924 – Lectotype <bold>59</bold> <italic><tp:taxon-name>Agrilus oblatus</tp:taxon-name></italic> Kerremans, 1900 – Lectotype <bold>60 </bold><italic><tp:taxon-name>Agrilus occipitalis</tp:taxon-name></italic> (Eschscholtz, 1822) – Lectotype <bold>61</bold> <italic><tp:taxon-name>Agrilus samoensis</tp:taxon-name></italic> Blair, 1928 – Holotype <bold>62</bold> <italic><tp:taxon-name>Agrilus sordidulus</tp:taxon-name></italic> Obenberger, 1916 – Holotype by monotypy <bold>63</bold> <italic><tp:taxon-name>Agrilus tebinganus</tp:taxon-name></italic> Obenberger, 1924 – Lectotype.</p></caption><graphic xmlns:xlink="http://www.w3.org/1999/xlink" xlink:href="ZooKeys-256-035-g004.jpg" position="float" orientation="portrait" xlink:type="simple"/></fig></tp:treatment-sec><ref-list><ref id="B96"><mixed-citation xmlns:xlink="http://www.w3.org/1999/xlink" xlink:type="simple"><person-group><name name-style="western"><surname>Obenberger</surname><given-names>J</given-names></name></person-group> (<year>1916</year>)<article-title> Analecta II. Fam Buprestidae.</article-title><source>Neue Beiträge zur systematischen Insektenkunde </source><volume>1</volume>: <fpage>30</fpage>-<lpage>32</lpage>.</mixed-citation></ref><ref id="B105"><mixed-citation xmlns:xlink="http://www.w3.org/1999/xlink" xlink:type="simple"><person-group><name name-style="western"><surname>Obenberger</surname><given-names>J</given-names></name></person-group> (<year>1936a</year>)<source> Buprestidae V., p. 935–1246. In: Junk W &amp; Schenkling S (Eds) Coleopterorum Catalogus, Volumen XIII, Pars 152, Gravenhage, Verlag für Naturwissenschaften, W. Junk, 311 pp.</source></mixed-citation></ref><ref id="B15"><mixed-citation xmlns:xlink="http://www.w3.org/1999/xlink" xlink:type="simple"><person-group><name name-style="western"><surname>Bellamy</surname><given-names>CL</given-names></name></person-group> (<year>2008</year>)<source> A world catalogue and bibliography of the jewel beetles (Coleoptera: Buprestoidea). Volume 4, Agrilinae: Agrilina through Trachyini. Sofia, Pensoft, 79, 1932–2684.</source></mixed-citation></ref></ref-list></tp:taxon-treatment>
