# Supplementary material for: Revision of the Agrilus occipitalis species–group (Coleoptera, Buprestidae, Agrilini)
Source: Zookeys. 2013 Jan 3;(256):35–79. doi: 10.3897/zookeys.256.4272 (PMC3650829; doi:10.3897/zookeys.256.4272)
Supplement: XML Treatment for Agrilus tesselatus [file zookeys.256.4272-treatment18.xml]

<!DOCTYPE tp:taxon-treatment
  PUBLIC "-//TaxonX//DTD Taxonomic Treatment Publishing DTD v0 20100105//EN" "tax-treatment-NSO.dtd">
<tp:taxon-treatment xmlns:tp="http://www.plazi.org/taxpub"><tp:treatment-meta><mixed-citation publication-type="journal"><person-group><name><surname>Jendek</surname><given-names>Eduard</given-names></name></person-group><article-title>Revision of the <italic>Agrilus occipitalis</italic> species–group (Coleoptera, Buprestidae, Agrilini)</article-title><source>Zookeys</source><day>3</day><month>1</month><year>2013</year><volume>2013</volume><issue>256</issue><fpage>35</fpage><lpage>79</lpage><pub-id pub-id-type="doi">10.3897/zookeys.256.4272</pub-id></mixed-citation></tp:treatment-meta><tp:nomenclature><tp:taxon-name>
                            <tp:taxon-name-part taxon-name-part-type="genus">Agrilus</tp:taxon-name-part>
                            <tp:taxon-name-part taxon-name-part-type="species">tesselatus</tp:taxon-name-part>
                        <object-id xmlns:xlink="http://www.w3.org/1999/xlink" xlink:type="simple">urn:lsid:zoobank.org:act:4298A27E-4E89-42F4-A989-AF7CC76DB545</object-id>
								<object-id xmlns:xlink="http://www.w3.org/1999/xlink" xlink:type="simple">http://species-id.net/wiki/Agrilus_tesselatus</object-id>
								</tp:taxon-name><tp:taxon-status xmlns:xlink="http://www.w3.org/1999/xlink" xlink:type="simple">sp. n.</tp:taxon-status><xref ref-type="fig" rid="F1">Fig. 1 (habitus of holotype)</xref></tp:nomenclature><tp:treatment-sec sec-type="Description"><title>Description.</title><p>BODY. Size: 9.9 mm (Holotype).Shape: subparallel, Build: robust, Posterior tapering part: short with broad apex, Color (dorsally): unicolored. HEAD. Medial impression: deep, Epistoma: raised above frons, <italic>Frons</italic>: Shape: markedly convex, <italic>Vertex</italic>: Shape: markedly convex, Sculpture elements: rugae, Sculpture shape: semispherical, <italic>Eyes</italic>: Size: small, Shape: markedly protruding head outline, Lower margin: in line or below with antennal socket, Medial orbit: converging ventrally, <italic>Antennae</italic>: Length: short, Width: solid, Serration: from antennomere 5, Antennomere 7-10 (shape): without collum, Antennomere 7-10 (length): markedly wider than long. PRONOTUM. Shape: transverse, Sides: straight, Maximal width: at posterior margin, Anterior ma<!--PageBreak-->rgin: narrower than posterior or subequal to posterior, <italic>Anterior lobe</italic>: Size: obvious, Position: projecting beyond anterior angles, <italic>Posterior angles</italic>: Shape: obtuse, Apex: blunt, <italic>Disk</italic>: Convexity: strongly convex, Impressions: absent or medial and lateral, Medial impression: anteromedial and posteromedial, Lateral impressions (intensity): shallow, Lateral impression (size): narrow, <italic>Prehumerus</italic>: Development: carinal, Shape: straight, Anterior end: distant from lateral carina, Posterior end: distant from angles and margin, <italic>Lateral carinae</italic>: Convergence: moderately convergent, Junction: present, Narrowest point: at posterior angles, <italic>Scutellum</italic>: Disc: impressed, Scutellar carina: obsolete or absent. ELYTRA. Color: monochromatic, Humeral carina: absent, <italic>Apices</italic>: Arrangement: separate, Shape: subtruncate, Truncation: transverse, <italic>Pubescence</italic>: Color: monochromatic, Extent: entire ornamental. STERNUM. <italic>Prosternal lobe</italic>: Distal margin: angulately emarginate, Delimitation: angulate, Emargination (width): wide, <italic>Prosternal process</italic>: Shape: subparallel, Sides: straight, Angles: rectangular, Angles (tips): blunt, Disc: flat, Projection (extend): distinctly beyond angles, <italic>Mesosternum</italic>: Mesosternal projection: flat. ABDOMEN. Tomentum: absent, <italic>Pygidium</italic>: Apical margin: arcuate, <italic>Sternal groove</italic>: Extent: on apical ventrite, Shape on the apex of last ventrite: angulately sinuate, Emargination (width): markedly wide. LEGS. <italic>Metatarsus</italic>: Size to metatibia: distinctly shorter than metatibia, <italic>Tarsomere 1</italic>: Size to following tarsomeres: longer than 2-3 but shorter than 2-4. GENITALIA. <italic>Ovipositor</italic>: Shape: square (uritiform).</p></tp:treatment-sec><tp:treatment-sec sec-type="Diagnosis"><title>Diagnosis.</title><p>The very distinctive species which differs from all other members of <italic><tp:taxon-name>Agrilus occipitalis</tp:taxon-name></italic> species-group mainly by characters given for the subgroup definition. See also Appendix.</p></tp:treatment-sec><tp:treatment-sec sec-type="Type locality"><title>Type locality.</title><p>NorthVietnam, Tonkin, Ninh Binh province, Cuc-Phuong national park, 20°18'N, 105°39'00"E.</p></tp:treatment-sec><tp:treatment-sec sec-type="Type material"><title>Type material.</title><p>Holotype (<xref ref-type="fig" rid="F1">Fig. 1</xref>), ♀, (EJCB): “Vietnam N, Tonkin, Cuc-Phuong nat. park, 2–12. V. 1991, E. Jendek leg.”.</p></tp:treatment-sec><tp:treatment-sec sec-type="Adult occurrence"><title>Adult occurrence:</title><p>5.</p></tp:treatment-sec><tp:treatment-sec sec-type="Host plant"><title>Host plant.</title><p>Unknown.</p></tp:treatment-sec><tp:treatment-sec sec-type="Distribution"><title>Distribution.</title><p>VIETNAM: Ninh Binh.</p></tp:treatment-sec><tp:treatment-sec sec-type="Etymology"><title>Etymology.</title><p>The specific name is the Latin adjective <italic>tesselatus</italic> (checkered). It refers to the elytral pubescence of the species.</p></tp:treatment-sec><tp:treatment-sec><!--Section generated to contain objects referenced in tp:taxon-treatment.--><fig id="F1" position="float" orientation="portrait"><label>Figures 1–12.</label><caption><p>Habitus of <italic><tp:taxon-name>Agrilus</tp:taxon-name></italic>: <bold>1</bold> <italic><tp:taxon-name>Agrilus tesselatus</tp:taxon-name></italic> sp. n – Holotype <bold>2</bold> <italic><tp:taxon-name>Agrilus perroti</tp:taxon-name></italic> Descarpentries &amp; Villiers, 1963 <bold>3</bold> <italic><tp:taxon-name>Agrilus umrongso</tp:taxon-name></italic> sp. n – Holotype <bold>4</bold> <italic><tp:taxon-name>Agrilus zanthoxylumi</tp:taxon-name></italic> Li Meng Lou, 1989 <bold>5</bold> <italic><tp:taxon-name>Agrilus auroapicalis</tp:taxon-name></italic> Kurosawa, 1957 <bold>6</bold> <italic><tp:taxon-name>Agrilus auroapicalis ishigakianus</tp:taxon-name></italic> Tôyama, 1985 <bold>7</bold> <italic><tp:taxon-name>Agrilus diversornatus</tp:taxon-name></italic> Jendek, 2011 – Holotype <bold>8</bold> <italic><tp:taxon-name>Agrilus ambiguus</tp:taxon-name></italic> Kerremans, 1895 <bold>9</bold> <italic><tp:taxon-name>Agrilus picturatus</tp:taxon-name></italic> sp. n – Holotype <bold>10</bold> <italic><tp:taxon-name>Agrilus pseudoambiguus</tp:taxon-name></italic> sp. n – Holotype <bold>11</bold> <italic><tp:taxon-name>Agrilus alesi</tp:taxon-name></italic> Obenberger, 1935 <bold>12</bold> <italic><tp:taxon-name>Agrilus auriventris</tp:taxon-name></italic> Saunders, 1873.</p></caption><graphic xmlns:xlink="http://www.w3.org/1999/xlink" xlink:href="ZooKeys-256-035-g001.jpg" position="float" orientation="portrait" xlink:type="simple"/></fig></tp:treatment-sec></tp:taxon-treatment>
