# Supplementary material for: Revision of the Agrilus occipitalis species–group (Coleoptera, Buprestidae, Agrilini)
Source: Zookeys. 2013 Jan 3;(256):35–79. doi: 10.3897/zookeys.256.4272 (PMC3650829; doi:10.3897/zookeys.256.4272)
Supplement: XML Treatment for Agrilus tonkineus [file zookeys.256.4272-treatment19.xml]

<!DOCTYPE tp:taxon-treatment
  PUBLIC "-//TaxonX//DTD Taxonomic Treatment Publishing DTD v0 20100105//EN" "tax-treatment-NSO.dtd">
<tp:taxon-treatment xmlns:tp="http://www.plazi.org/taxpub"><tp:treatment-meta><mixed-citation publication-type="journal"><person-group><name><surname>Jendek</surname><given-names>Eduard</given-names></name></person-group><article-title>Revision of the <italic>Agrilus occipitalis</italic> species–group (Coleoptera, Buprestidae, Agrilini)</article-title><source>Zookeys</source><day>3</day><month>1</month><year>2013</year><volume>2013</volume><issue>256</issue><fpage>35</fpage><lpage>79</lpage><pub-id pub-id-type="doi">10.3897/zookeys.256.4272</pub-id></mixed-citation></tp:treatment-meta><tp:nomenclature><tp:taxon-name>
                            <tp:taxon-name-part taxon-name-part-type="genus">Agrilus</tp:taxon-name-part>
                            <tp:taxon-name-part taxon-name-part-type="species">tonkineus</tp:taxon-name-part>
                        <object-id xmlns:xlink="http://www.w3.org/1999/xlink" xlink:type="simple">http://species-id.net/wiki/Agrilus_tonkineus</object-id>
								</tp:taxon-name><tp:taxon-authority>Kerremans, 1895</tp:taxon-authority><xref ref-type="fig" rid="F2">Fig. 24 (habitus)</xref><xref ref-type="fig" rid="F3">; Fig. 40 (aedeagus)</xref><tp:nomenclature-citation-list><tp:nomenclature-citation><tp:taxon-name>Agrilus tonkineus</tp:taxon-name><comment> Kerremans, 1895 (<italic><tp:taxon-name>Agrilus</tp:taxon-name></italic>) <xref ref-type="bibr" rid="B66">Kerremans 1895</xref>: 222-223 (description) – <xref ref-type="bibr" rid="B70">Kerremans 1903</xref>: 277 (catalog) – <xref ref-type="bibr" rid="B105">Obenberger 1936a</xref>: 1105 (world catalog) – <xref ref-type="bibr" rid="B11">Baudon 1963</xref>: 53 (faunal record; Laos) – <xref ref-type="bibr" rid="B31">Descarpentries and Villiers 1963</xref>: 105, 109 (lectotype designation; characters; faunal records; Tonkin; Laos) – <xref ref-type="bibr" rid="B12">Baudon 1968</xref>: 130, 143 (characters in key; faunal records; Laos) – <xref ref-type="bibr" rid="B75">Kurosawa 1974</xref>: 3 (characters; notes) – <xref ref-type="bibr" rid="B15">Bellamy 2008</xref>: 2330 (world catalog) – <!--PageBreak--><xref ref-type="bibr" rid="B61">Jendek and Grebennikov 2011</xref>: 206 (synonymy; references; types; diagnosis; faunal records; host plants; distributional summary; East Asia). = <italic>blatteiceps</italic> Bourgoin, 1925 (<italic><tp:taxon-name>Agrilus</tp:taxon-name></italic>) <xref ref-type="bibr" rid="B18">Bourgoin 1925</xref>: 131 (description) – <xref ref-type="bibr" rid="B136">Théry 1935b</xref>: 15 (synonym of <italic>tonkineus</italic>) – <xref ref-type="bibr" rid="B105">Obenberger 1936a</xref>: 1105 (synonym of <italic>tonkineus</italic>) – <xref ref-type="bibr" rid="B10">Baudon 1962</xref>: 69 (faunal record; Laos) – <xref ref-type="bibr" rid="B31">Descarpentries and Villiers 1963</xref>: 109 (synonym of <italic>tonkineus</italic>) – <xref ref-type="bibr" rid="B15">Bellamy 2008</xref>: 2321 (synonym of <italic>tonkineus</italic>; world catalog) – <xref ref-type="bibr" rid="B61">Jendek and Grebennikov 2011</xref>: 206 (synonym of <italic>tonkineus</italic>).</comment></tp:nomenclature-citation></tp:nomenclature-citation-list></tp:nomenclature><tp:treatment-sec sec-type="Type material"><title>Type material.</title><p><italic><tp:taxon-name>Agrilus tonkineus</tp:taxon-name></italic> Kerremans, 1895. Type locality. Hanoï. Lectotype designated by <xref ref-type="bibr" rid="B31">Descarpentries and Villiers (1963)</xref>.</p><p><italic><tp:taxon-name>Agrilus blatteiceps</tp:taxon-name></italic> Bourgoin, 1925. Type locality. Laos: Vien Poukha. Holotype by monotypy examined by <xref ref-type="bibr" rid="B61">Jendek and Grebennikov (2011)</xref>.</p></tp:treatment-sec><tp:treatment-sec sec-type="Diagnosis"><title>Diagnosis.</title><p>Size: 7.5–9.5 mm. Very close to <italic><tp:taxon-name>Agrilus mucidus</tp:taxon-name></italic> sp. n. from which it can be distinguished by the pronotum more convex; by the arcuate prehumerus and by the absence of transverse tomentose strip at apical third of elytra. See also Appendix.</p></tp:treatment-sec><tp:treatment-sec sec-type="Additional material"><title>Additional material.</title><p>CHINA: Fujian: 1 ♂ (EJCB): “Shunchang Fujian, 27.iv.1979, Shicheng Ji leg”. Hainan: 1 ♀ (USNM): “Hainan Is, Woh Hau Chuen, E of Nodoa, Jul 3, 1929”; 1 ♀ (MNHN): “Hainan, Hu...[illegible], G. Ros leg. 23.v.[19]36”. Yunnan: 1 (IZAS): “Yunnan Xishuangbanna Menghun, 1200-1400m, 28.iv.1958, C. P. Hong leg. [in Chinese]”; 1 (IZAS): “Yunnan Xishuangbanna Mengsong, 1600m, 28.iv.1958, S. Y. Wang leg. [in Chinese]”; 1 (IZAS): “Yunnan Xishuangbanna Damenglong, 650m, 11.iv.1958, L. Y. Zheng leg. [in Chinese]”. For further records see <xref ref-type="bibr" rid="B61">Jendek and Grebennikov (2011)</xref>.</p></tp:treatment-sec><tp:treatment-sec sec-type="Adult occurrence"><title>Adult occurrence:</title><p>4–5–6–7. <bold>Altitude range</bold>: 420–1600 m.</p></tp:treatment-sec><tp:treatment-sec sec-type="Host plant"><title>Host plant.</title><p>Unknown.</p></tp:treatment-sec><tp:treatment-sec sec-type="Distribution"><title>Distribution.</title><p>CHINA: Fujian; Hainan; Yunnan. LAOS: Borikhamxai; Louang Namtha; Vientiane; Xaignabouri; Xiangkhoang. VIETNAM: Ha Noi; Ha Tay; Hoa Binh.</p></tp:treatment-sec><tp:treatment-sec><!--Section generated to contain objects referenced in tp:taxon-treatment.--><fig id="F2" position="float" orientation="portrait"><label>Figures 13–24.</label><caption><p>Habitus of <italic><tp:taxon-name>Agrilus</tp:taxon-name></italic>: <bold>13</bold> <italic><tp:taxon-name>Agrilus nebulosus</tp:taxon-name></italic> sp. n – Holotype <bold>14</bold> <italic><tp:taxon-name>Agrilus trepanatus</tp:taxon-name></italic> sp. n – Holotype <bold>15</bold> <italic><tp:taxon-name>Agrilus yamawakii</tp:taxon-name></italic> Kurosawa, 1957 <bold>16</bold> <italic><tp:taxon-name>Agrilus horniellus</tp:taxon-name></italic> Obenberger, 1935 <bold>17</bold> <italic><tp:taxon-name>Agrilus occipitalis</tp:taxon-name></italic> (Eschscholtz, 1822) – Laos, Vientiane, Ban Phabat <bold>18</bold> <italic><tp:taxon-name>Agrilus occipitalis</tp:taxon-name></italic> (Eschscholtz, 1822) – Papua New Guinea, Sideia island <bold>19</bold> <italic><tp:taxon-name>Agrilus occipitalis</tp:taxon-name></italic> (Eschscholtz, 1822) – Philippines, Palawan <bold>20</bold> <italic><tp:taxon-name>Agrilus sordidulus</tp:taxon-name></italic> Obenberger, 1916 <bold>21</bold> <italic><tp:taxon-name>Agrilus inamoenus</tp:taxon-name></italic> Kerremans, 1892 <bold>22</bold> <italic><tp:taxon-name>Agrilus mucidus</tp:taxon-name></italic> sp. n – Holotype <bold>23</bold> <italic><tp:taxon-name>Agrilus pluvius</tp:taxon-name></italic> sp. n – Holotype <bold>24</bold> <italic><tp:taxon-name>Agrilus sordidulus</tp:taxon-name></italic> Obenberger, 1916.</p></caption><graphic xmlns:xlink="http://www.w3.org/1999/xlink" xlink:href="ZooKeys-256-035-g002.jpg" position="float" orientation="portrait" xlink:type="simple"/></fig><fig id="F3" position="float" orientation="portrait"><label>Figures 25–45.</label><caption><p>Aedeagus of <italic><tp:taxon-name>Agrilus</tp:taxon-name></italic>: <bold>25</bold> <italic><tp:taxon-name>Agrilus perroti</tp:taxon-name></italic> Descarpentries &amp; Villiers, 1963 <bold>26</bold> <italic><tp:taxon-name>Agrilus zanthoxylumi</tp:taxon-name></italic> Li Meng Lou, 1989 <bold>27</bold> <italic><tp:taxon-name>Agrilus auroapicalis ishigakianus</tp:taxon-name></italic> Tôyama, 1985 <bold>28</bold> <italic><tp:taxon-name>Agrilus ambiguus</tp:taxon-name></italic> Kerremans, 1895 <bold>29 </bold><italic><tp:taxon-name>Agrilus picturatus</tp:taxon-name></italic> sp. n – Holotype <bold>30</bold> <italic><tp:taxon-name>Agrilus pseudoambiguus</tp:taxon-name></italic> sp. n – Holotype <bold>31</bold> <italic><tp:taxon-name>Agrilus alesi</tp:taxon-name></italic> Obenberger, 1935 <bold>32 </bold><italic><tp:taxon-name>Agrilus auriventris</tp:taxon-name></italic> Saunders, 1873 <bold>33</bold> <italic><tp:taxon-name>Agrilus nebulosus</tp:taxon-name></italic> sp. n – Holotype <bold>34</bold> <italic><tp:taxon-name>Agrilus yamawakii</tp:taxon-name></italic> Kurosawa, 1957 <bold>35</bold> <italic><tp:taxon-name>Agrilus horniellus</tp:taxon-name></italic> Obenberger, 1935 <bold>36</bold> <italic><tp:taxon-name>Agrilus occipitalis</tp:taxon-name></italic> (Eschscholtz, 1822) – Philippines, Palawan <bold>37</bold> <italic><tp:taxon-name>Agrilus sordidulus</tp:taxon-name></italic> Obenberger, 1916 <bold>38</bold> <italic><tp:taxon-name>Agrilus inamoenus</tp:taxon-name></italic> Kerremans, 1892 <bold>39</bold> <italic><tp:taxon-name>Agrilus mucidus</tp:taxon-name></italic> sp. n – Holotype <bold>40</bold> <italic><tp:taxon-name>Agrilus tonkineus</tp:taxon-name></italic> Kerremans, 1895.Pygidium of <italic><tp:taxon-name>Agrilus</tp:taxon-name></italic> <bold>41</bold> <italic><tp:taxon-name>Agrilus alesi</tp:taxon-name></italic> Obenberger, 1935 <bold>42</bold> <italic><tp:taxon-name>Agrilus auriventris</tp:taxon-name></italic> Saunders, 1873 <bold>43</bold> <italic><tp:taxon-name>Agrilus occipitalis</tp:taxon-name></italic> (Eschscholtz, 1822) – Laos, Vientiane, Ban Phabat <bold>44</bold> <italic><tp:taxon-name>Agrilus occipitalis</tp:taxon-name></italic> (Eschscholtz, 1822) – Papua New Guinea, Sideia island <bold>45</bold> <italic><tp:taxon-name>Agrilus occipitalis</tp:taxon-name></italic> (Eschscholtz, 1822) – Thailand, Mae Hong Son, Pai.</p></caption><graphic xmlns:xlink="http://www.w3.org/1999/xlink" xlink:href="ZooKeys-256-035-g003.jpg" position="float" orientation="portrait" xlink:type="simple"/></fig></tp:treatment-sec><ref-list><ref id="B66"><mixed-citation xmlns:xlink="http://www.w3.org/1999/xlink" xlink:type="simple"><person-group><name name-style="western"><surname>Kerremans</surname><given-names>C</given-names></name></person-group> (<year>1895</year>)<article-title> Buprestides Indo–Malais. Deuxième partie.</article-title><source>Annales de la Société Entomologique de Belgique </source><volume>39</volume>: <fpage>192</fpage>-<lpage>224</lpage>.</mixed-citation></ref><ref id="B70"><mixed-citation xmlns:xlink="http://www.w3.org/1999/xlink" xlink:type="simple"><person-group><name name-style="western"><surname>Kerremans</surname><given-names>C</given-names></name></person-group> (<year>1903</year>)<article-title> Coleoptera Serricornia. Fam. Buprestidae, Fasc. 12b, 12c, 12d.</article-title> In: <person-group><name name-style="western"><surname>Wytsman</surname><given-names/></name></person-group> (<role>Ed</role>). <issue-title>Genera Insectorum.</issue-title><source>Tome II, Fascicules XII–XIV. Verteneuil &amp; Desmet, Bruxelles</source>: <fpage>49</fpage>-<lpage>338</lpage>.</mixed-citation></ref><ref id="B105"><mixed-citation xmlns:xlink="http://www.w3.org/1999/xlink" xlink:type="simple"><person-group><name name-style="western"><surname>Obenberger</surname><given-names>J</given-names></name></person-group> (<year>1936a</year>)<source> Buprestidae V., p. 935–1246. In: Junk W &amp; Schenkling S (Eds) Coleopterorum Catalogus, Volumen XIII, Pars 152, Gravenhage, Verlag für Naturwissenschaften, W. Junk, 311 pp.</source></mixed-citation></ref><ref id="B11"><mixed-citation xmlns:xlink="http://www.w3.org/1999/xlink" xlink:type="simple"><person-group><name name-style="western"><surname>Baudon</surname><given-names>A</given-names></name></person-group> (<year>1963</year>)<article-title> Addenda à la liste des Buprestidae du Laos. Bulletin de la Société Royale des Sciences Naturelles du Laos No.</article-title><volume>9</volume>: <fpage>49</fpage>-<lpage>74</lpage>.</mixed-citation></ref><ref id="B31"><mixed-citation xmlns:xlink="http://www.w3.org/1999/xlink" xlink:type="simple"><person-group><name name-style="western"><surname>Descarpentries</surname><given-names>A</given-names></name><name name-style="western"><surname>Villiers</surname><given-names>A</given-names></name></person-group> (<year>1963</year>)<article-title> Catalogue raisonné des Buprestidae d’Indochine. II. Agrilini, genre <italic>Agrilus</italic> (2e partie).</article-title><source>Revue française d'Entomologie </source><volume>30</volume> (<issue>2</issue>): <fpage>104</fpage>-<lpage>119</lpage>.</mixed-citation></ref><ref id="B12"><mixed-citation xmlns:xlink="http://www.w3.org/1999/xlink" xlink:type="simple"><person-group><name name-style="western"><surname>Baudon</surname><given-names>A</given-names></name></person-group> (<year>1968</year>)<source> Catalogue commenté des Buprestidae récoltés au Laos.</source><publisher-name>Deuxième Partie. Vientiane</publisher-name>, <publisher-loc>Ministère de l’Information</publisher-loc>, <lpage>190</lpage> pp.</mixed-citation></ref><ref id="B75"><mixed-citation xmlns:xlink="http://www.w3.org/1999/xlink" xlink:type="simple"><person-group><name name-style="western"><surname>Kurosawa</surname><given-names>Y</given-names></name></person-group> (<year>1974</year>)<source> [A comment to the Japanese Buprestidae (10)]. Coleopterists’ News, Tokyo 17/18: 1–4. </source>[in Japanese]</mixed-citation></ref><ref id="B15"><mixed-citation xmlns:xlink="http://www.w3.org/1999/xlink" xlink:type="simple"><person-group><name name-style="western"><surname>Bellamy</surname><given-names>CL</given-names></name></person-group> (<year>2008</year>)<source> A world catalogue and bibliography of the jewel beetles (Coleoptera: Buprestoidea). Volume 4, Agrilinae: Agrilina through Trachyini. Sofia, Pensoft, 79, 1932–2684.</source></mixed-citation></ref><ref id="B61"><mixed-citation xmlns:xlink="http://www.w3.org/1999/xlink" xlink:type="simple"><person-group><name name-style="western"><surname>Jendek</surname><given-names>E</given-names></name><name name-style="western"><surname>Grebennikov</surname><given-names>V</given-names></name></person-group> (<year>2011</year>)<source><italic>Agrilus</italic> (Coleoptera, Buprestidae) of East Asia.</source><publisher-name>Prague</publisher-name>, <publisher-loc>Jan Farkač</publisher-loc>, <lpage>362</lpage> pp.</mixed-citation></ref><ref id="B18"><mixed-citation xmlns:xlink="http://www.w3.org/1999/xlink" xlink:type="simple"><person-group><name name-style="western"><surname>Bourgoin</surname><given-names>A</given-names></name></person-group> (<year>1925</year>)<article-title> Diagnoses préliminaires de Buprestides nouveaux de l’Indochine française.</article-title><source>Bulletin de la Société Entomologique de France </source><volume>1925</volume>: <fpage>130</fpage>-<lpage>131</lpage>.</mixed-citation></ref><ref id="B136"><mixed-citation xmlns:xlink="http://www.w3.org/1999/xlink" xlink:type="simple"><person-group><name name-style="western"><surname>Théry</surname><given-names>A</given-names></name></person-group> (<year>1935b</year>)<article-title> Note sur les Buprestides indo–chinois décrits par M. A. Bourgoin.</article-title><source>Bulletin de la Société Entomologique de France </source><volume>40</volume> (<issue>1</issue>): <fpage>14</fpage>-<lpage>15</lpage>.</mixed-citation></ref><ref id="B10"><mixed-citation xmlns:xlink="http://www.w3.org/1999/xlink" xlink:type="simple"><person-group><name name-style="western"><surname>Baudon</surname><given-names>A</given-names></name></person-group> (<year>1962</year>)<article-title> Contribution à l’étude des Buprestides du Laos. Bulletin de la Société Royale des Sciences Naturelles du Laos No.</article-title><volume>4</volume>: <fpage>65</fpage>-<lpage>97</lpage>.</mixed-citation></ref></ref-list></tp:taxon-treatment>
