# Supplementary material for: Revision of the Agrilus occipitalis species–group (Coleoptera, Buprestidae, Agrilini)
Source: Zookeys. 2013 Jan 3;(256):35–79. doi: 10.3897/zookeys.256.4272 (PMC3650829; doi:10.3897/zookeys.256.4272)
Supplement: XML Treatment for Agrilus trepanatus [file zookeys.256.4272-treatment20.xml]

<!DOCTYPE tp:taxon-treatment
  PUBLIC "-//TaxonX//DTD Taxonomic Treatment Publishing DTD v0 20100105//EN" "tax-treatment-NSO.dtd">
<tp:taxon-treatment xmlns:tp="http://www.plazi.org/taxpub"><tp:treatment-meta><mixed-citation publication-type="journal"><person-group><name><surname>Jendek</surname><given-names>Eduard</given-names></name></person-group><article-title>Revision of the <italic>Agrilus occipitalis</italic> species–group (Coleoptera, Buprestidae, Agrilini)</article-title><source>Zookeys</source><day>3</day><month>1</month><year>2013</year><volume>2013</volume><issue>256</issue><fpage>35</fpage><lpage>79</lpage><pub-id pub-id-type="doi">10.3897/zookeys.256.4272</pub-id></mixed-citation></tp:treatment-meta><tp:nomenclature><tp:taxon-name>
                            <tp:taxon-name-part taxon-name-part-type="genus">Agrilus</tp:taxon-name-part>
                            <tp:taxon-name-part taxon-name-part-type="species">trepanatus</tp:taxon-name-part>
                        <object-id xmlns:xlink="http://www.w3.org/1999/xlink" xlink:type="simple">urn:lsid:zoobank.org:act:46090B44-156C-4387-BADF-35E4F03F81E4</object-id>
								<object-id xmlns:xlink="http://www.w3.org/1999/xlink" xlink:type="simple">http://species-id.net/wiki/Agrilus_trepanatus</object-id>
								</tp:taxon-name><tp:taxon-status xmlns:xlink="http://www.w3.org/1999/xlink" xlink:type="simple">sp. n.</tp:taxon-status><xref ref-type="fig" rid="F2">Fig. 14 (habitus of holotype)</xref></tp:nomenclature><tp:treatment-sec sec-type="Description"><title>Description.</title><p>BODY. Size: 10.2–12.7 mm (Holotype 12.7 mm).Shape: subparallel, Build: robust, Posterior tapering part: short with broad apex, Color (dorsally): bicolored. HEAD. Medial impression: deep, Epistoma: raised above frons, <italic>Vertex</italic>: Sculpture elements: rugae, Sculpture shape: semispherical, Sculpture density: dense, <italic>Eyes</italic>: Size: small, Lower margin: in line or below with antennal socket, Medial orbit: subparallel, <italic>Antennae</italic>: Length: long, Width: slender, Serration: from antennomere 4, Antennomere 7-10 (shape): with obvious collum. PRONOTUM. Shape: visually square, Sides: slightly arcuate, Maximal width: at middle, Anterior margin: subequal to posterior, <italic>Anterior lobe</italic>: Size: moderate or obvious,<!--PageBreak--> Shape: arcuate, Position: at level with anterior angles, <italic>Posterior angles</italic>: Shape: obtuse or rectangular, Apex: sharp, <italic>Disk</italic>: Convexity: strongly convex, Impressions: medial and lateral, Medial impression: anteromedial and posteromedial, <italic>Prehumerus</italic>: Development: carinal, Shape: arcuate or bisinuate, Extent: to 1/2 of pronotal length or to 1/3 of pronotal length, Modifications: with rudiment at anterior angle, Anterior end: distant from lateral carina, Posterior end: joined with posterior angle or margin, Arc: moderate, <italic>Lateral carinae</italic>: Interspace: narrow, Convergence: moderately convergent, Junction: absent, rarely present, Narrowest point: at posterior 1/5-1/4 of marginal carina, Modifications: submarginal carina posteriorly obliterate. ELYTRA. Color: monochromatic, Humeral carina: absent, <italic>Apices</italic>: Arrangement: separate, Shape: arcuate, <italic>Pubescence</italic>: Color: monochromatic, Extent: entire ornamental with indication of stripes. STERNUM. <italic>Prosternal lobe</italic>: Size: large, Distal margin: arcuate, <italic>Prosternal process</italic>: Shape: dilated or subparallel, Sides: straight, Angles: obtuse, Angles (tips): blunt, Disc: flat, Projection (extend): distinctly beyond angles, <italic>Mesosternum</italic>: Mesosternal projection: flat. ABDOMEN. <italic>Pygidium</italic>: Apical margin: arcuate, <italic>Sternal groove</italic>: Extent: on three apical ventrites, Shape on the apex of last ventrite: arcuate or arcuately sinuate, Emargination (deepness): very shallow. LEGS. <italic>Metatarsus</italic>: Size to metatibia: distinctly shorter than metatibia, <italic>Tarsomere 1</italic>: Size to following tarsomeres: subequal or longer than 2–4. GENITALIA. <italic>Ovipositor</italic>: Shape: markedly elongate.</p></tp:treatment-sec><tp:treatment-sec sec-type="Diagnosis"><title>Diagnosis.</title><p><italic>Agrilus trepanatus</italic> sp. n. can be distinguished from all species of the group by the large body; by the strikingly bicolor dorsal side and by the head obviously deeply impressed medially. See also Appendix.</p></tp:treatment-sec><tp:treatment-sec sec-type="Type locality"><title>Type locality.</title><p>South India, Karnataka state, Coorg district, northeastern Virajpet, <named-content xmlns:xlink="http://www.w3.org/1999/xlink" content-type="dwc:verbatimCoordinates" xlink:type="simple"><named-content content-type="dwc:verbatimCoordinates" xlink:type="simple">75°50'E, 12°13'N</named-content></named-content>, altitude 500 m.</p></tp:treatment-sec><tp:treatment-sec sec-type="Type material"><title>Type material.</title><p>Holotype (<xref ref-type="fig" rid="F2">Fig. 14</xref>), ♀, (EJCB): “S-India, Karnataka state, Coorg distr., NE Virajpet, <named-content xmlns:xlink="http://www.w3.org/1999/xlink" content-type="dwc:verbatimCoordinates" xlink:type="simple"><named-content content-type="dwc:verbatimCoordinates" xlink:type="simple">75°50'E, 12°13'N</named-content></named-content>, ca 500m, 4–8.vi.1999, Z. Kejval &amp; M. Trýzna leg.”. Paratypes: 1 paratype, ♀ (EJCB): “India, Karnataka, 12 km SW Yellapur, 7.vii-14.viii.84, B. Gill FIT 500 m”.</p></tp:treatment-sec><tp:treatment-sec sec-type="Adult occurrence"><title>Adult occurrence:</title><p>6–7–8. <bold>Altitude range</bold>: 500 m.</p></tp:treatment-sec><tp:treatment-sec sec-type="Host plant"><title>Host plant.</title><p>Unknown.</p></tp:treatment-sec><tp:treatment-sec sec-type="Distribution"><title>Distribution.</title><p>INDIA: Karnataka.</p></tp:treatment-sec><tp:treatment-sec sec-type="Etymology"><title>Etymology.</title><p>The specific name is an adjective derived from the Greek verb <italic>trepao</italic> (drill, bore) in Latinized form <italic>trepano</italic>. It refers to the conspicuously impressed head of this species.</p></tp:treatment-sec><tp:treatment-sec><!--Section generated to contain objects referenced in tp:taxon-treatment.--><fig id="F2" position="float" orientation="portrait"><label>Figures 13–24.</label><caption><p>Habitus of <italic><tp:taxon-name>Agrilus</tp:taxon-name></italic>: <bold>13</bold> <italic><tp:taxon-name>Agrilus nebulosus</tp:taxon-name></italic> sp. n – Holotype <bold>14</bold> <italic><tp:taxon-name>Agrilus trepanatus</tp:taxon-name></italic> sp. n – Holotype <bold>15</bold> <italic><tp:taxon-name>Agrilus yamawakii</tp:taxon-name></italic> Kurosawa, 1957 <bold>16</bold> <italic><tp:taxon-name>Agrilus horniellus</tp:taxon-name></italic> Obenberger, 1935 <bold>17</bold> <italic><tp:taxon-name>Agrilus occipitalis</tp:taxon-name></italic> (Eschscholtz, 1822) – Laos, Vientiane, Ban Phabat <bold>18</bold> <italic><tp:taxon-name>Agrilus occipitalis</tp:taxon-name></italic> (Eschscholtz, 1822) – Papua New Guinea, Sideia island <bold>19</bold> <italic><tp:taxon-name>Agrilus occipitalis</tp:taxon-name></italic> (Eschscholtz, 1822) – Philippines, Palawan <bold>20</bold> <italic><tp:taxon-name>Agrilus sordidulus</tp:taxon-name></italic> Obenberger, 1916 <bold>21</bold> <italic><tp:taxon-name>Agrilus inamoenus</tp:taxon-name></italic> Kerremans, 1892 <bold>22</bold> <italic><tp:taxon-name>Agrilus mucidus</tp:taxon-name></italic> sp. n – Holotype <bold>23</bold> <italic><tp:taxon-name>Agrilus pluvius</tp:taxon-name></italic> sp. n – Holotype <bold>24</bold> <italic><tp:taxon-name>Agrilus sordidulus</tp:taxon-name></italic> Obenberger, 1916.</p></caption><graphic xmlns:xlink="http://www.w3.org/1999/xlink" xlink:href="ZooKeys-256-035-g002.jpg" position="float" orientation="portrait" xlink:type="simple"/></fig></tp:treatment-sec></tp:taxon-treatment>
