# Supplementary material for: Revision of the Agrilus occipitalis species–group (Coleoptera, Buprestidae, Agrilini)
Source: Zookeys. 2013 Jan 3;(256):35–79. doi: 10.3897/zookeys.256.4272 (PMC3650829; doi:10.3897/zookeys.256.4272)
Supplement: XML Treatment for Agrilus umrongso [file zookeys.256.4272-treatment21.xml]

<!DOCTYPE tp:taxon-treatment
  PUBLIC "-//TaxonX//DTD Taxonomic Treatment Publishing DTD v0 20100105//EN" "tax-treatment-NSO.dtd">
<tp:taxon-treatment xmlns:tp="http://www.plazi.org/taxpub"><tp:treatment-meta><mixed-citation publication-type="journal"><person-group><name><surname>Jendek</surname><given-names>Eduard</given-names></name></person-group><article-title>Revision of the <italic>Agrilus occipitalis</italic> species–group (Coleoptera, Buprestidae, Agrilini)</article-title><source>Zookeys</source><day>3</day><month>1</month><year>2013</year><volume>2013</volume><issue>256</issue><fpage>35</fpage><lpage>79</lpage><pub-id pub-id-type="doi">10.3897/zookeys.256.4272</pub-id></mixed-citation></tp:treatment-meta><tp:nomenclature><tp:taxon-name>
                            <tp:taxon-name-part taxon-name-part-type="genus">Agrilus</tp:taxon-name-part>
                            <tp:taxon-name-part taxon-name-part-type="species">umrongso</tp:taxon-name-part>
                        <object-id xmlns:xlink="http://www.w3.org/1999/xlink" xlink:type="simple">urn:lsid:zoobank.org:act:A12BB28B-30FB-4AC7-8D0A-99F504EA8221</object-id>
								<object-id xmlns:xlink="http://www.w3.org/1999/xlink" xlink:type="simple">http://species-id.net/wiki/Agrilus_umrongso</object-id>
								</tp:taxon-name><tp:taxon-status xmlns:xlink="http://www.w3.org/1999/xlink" xlink:type="simple">sp. n.</tp:taxon-status><xref ref-type="fig" rid="F1">Fig. 3 (habitus of holotype)</xref></tp:nomenclature><tp:treatment-sec sec-type="Description"><title>Description.</title><p>BODY. Size: 12 mm (Holotype).Shape: cuneiform, Posterior tapering part: long with narrow apex, Color (dorsally): unicolored. HEAD. Medial impression: deep, Epistoma: raised above frons, <italic>Vertex</italic>: Shape: markedly convex, Sculpture elements: rugae, <!--PageBreak-->Sculpture shape: semispherical, Sculpture density: dense, <italic><tp:taxon-name>Eyes</tp:taxon-name></italic>: Size: small, Lower margin: in line or below with antennal socket, Medial orbit: converging ventrally, <italic>Antennae</italic>: Serration: from antennomere 4. PRONOTUM. Shape: transverse, Sides: slightly arcuate, Maximal width: at middle or at posterior margin, Anterior margin: subequal to posterior, <italic>Anterior lobe</italic>: Size: moderate, Shape: arcuate, Position: at level with anterior angles or projecting beyond anterior angles, <italic>Posterior angles</italic>: Shape: obtuse, Apex: sharp, <italic>Disk</italic>: Impressions: medial and lateral, Medial impression: anteromedial and posteromedial, <italic>Prehumerus</italic>: Development: carinal, Shape: bisinuate, Extent: to 1/3 of pronotal length, Anterior end: distant from lateral carina, Posterior end: distant from angles and margin, Arc: weak, <italic>Lateral carinae</italic>: Convergence: moderately convergent, Junction: present, Narrowest point: at posterior angles. ELYTRA. Color: monochromatic, Humeral carina: absent, <italic>Apices</italic>: Arrangement: separate, Shape: arcuate, <italic>Pubescence</italic>: Color: monochromatic, Density: dense, Extent: entire ornamental with indication of stripes. STERNUM. <italic>Prosternal lobe</italic>: Size: large, Distal margin: arcuately emarginate, Emargination (width): narrow, <italic>Prosternal process</italic>: Shape: subparallel, Sides: straight, Angles: obtuse, Angles (tips): blunt, Disc: flat, Projection (extend): distinctly beyond angles, <italic>Mesosternum</italic>: Mesosternal projection: flat. ABDOMEN. Tomentum: present, <italic>Pygidium</italic>: Apical margin: arcuate, <italic>Sternal groove</italic>: Extent: on three apical ventrites, Shape on the apex of last ventrite: arcuate. LEGS. <italic>Metatarsus</italic>: Size to metatibia: distinctly shorter than metatibia, <italic>Tarsomere 1</italic>: Size to following tarsomeres: longer than 2-3 but shorter than 2-4. GENITALIA. <italic>Ovipositor</italic>: Shape: markedly elongate.</p></tp:treatment-sec><tp:treatment-sec sec-type="Diagnosis"><title>Diagnosis.</title><p><italic><tp:taxon-name>Agrilus umrongso</tp:taxon-name></italic> sp. n. can be distinguished from the very close <italic><tp:taxon-name>Agrilus perroti</tp:taxon-name></italic> by the head much more deeply impressed medially; by the apically arcuate pygidium and by the distinctly emarginate prosternal lobe. See also Appendix.</p></tp:treatment-sec><tp:treatment-sec sec-type="Type locality"><title>Type locality.</title><p>Northeastern India, Assam, 5 km north of Umrongso, altitude 700 m, <named-content xmlns:xlink="http://www.w3.org/1999/xlink" content-type="dwc:verbatimCoordinates" xlink:type="simple"><named-content content-type="dwc:verbatimCoordinates" xlink:type="simple">25°27'N, 92°43'E</named-content></named-content>.</p></tp:treatment-sec><tp:treatment-sec sec-type="Type material"><title>Type material.</title><p>Holotype (<xref ref-type="fig" rid="F1">Fig. 3</xref>), ♀, (EJCB): “NE India, Assam, 1999, 5 km N of Umrongso, 700m, <named-content xmlns:xlink="http://www.w3.org/1999/xlink" content-type="dwc:verbatimCoordinates" xlink:type="simple"><named-content content-type="dwc:verbatimCoordinates" xlink:type="simple">25°27'N, 92°43'E</named-content></named-content>, 17.–25.v., Dembický &amp; Pacholátko leg.”.</p></tp:treatment-sec><tp:treatment-sec sec-type="Adult occurrence"><title>Adult occurrence:</title><p>5. <bold>Altitude range</bold>: 700 m.</p></tp:treatment-sec><tp:treatment-sec sec-type="Host plant"><title>Host plant.</title><p>Unknown.</p></tp:treatment-sec><tp:treatment-sec sec-type="Distribution"><title>Distribution.</title><p>INDIA: Assam.</p></tp:treatment-sec><tp:treatment-sec sec-type="Etymology"><title>Etymology.</title><p>The specific name is a noun in apposition. It refers to the Umrongso, the type locality of the species.</p></tp:treatment-sec><tp:treatment-sec><!--Section generated to contain objects referenced in tp:taxon-treatment.--><fig id="F1" position="float" orientation="portrait"><label>Figures 1–12.</label><caption><p>Habitus of <italic><tp:taxon-name>Agrilus</tp:taxon-name></italic>: <bold>1</bold> <italic><tp:taxon-name>Agrilus tesselatus</tp:taxon-name></italic> sp. n – Holotype <bold>2</bold> <italic><tp:taxon-name>Agrilus perroti</tp:taxon-name></italic> Descarpentries &amp; Villiers, 1963 <bold>3</bold> <italic><tp:taxon-name>Agrilus umrongso</tp:taxon-name></italic> sp. n – Holotype <bold>4</bold> <italic><tp:taxon-name>Agrilus zanthoxylumi</tp:taxon-name></italic> Li Meng Lou, 1989 <bold>5</bold> <italic><tp:taxon-name>Agrilus auroapicalis</tp:taxon-name></italic> Kurosawa, 1957 <bold>6</bold> <italic><tp:taxon-name>Agrilus auroapicalis ishigakianus</tp:taxon-name></italic> Tôyama, 1985 <bold>7</bold> <italic><tp:taxon-name>Agrilus diversornatus</tp:taxon-name></italic> Jendek, 2011 – Holotype <bold>8</bold> <italic><tp:taxon-name>Agrilus ambiguus</tp:taxon-name></italic> Kerremans, 1895 <bold>9</bold> <italic><tp:taxon-name>Agrilus picturatus</tp:taxon-name></italic> sp. n – Holotype <bold>10</bold> <italic><tp:taxon-name>Agrilus pseudoambiguus</tp:taxon-name></italic> sp. n – Holotype <bold>11</bold> <italic><tp:taxon-name>Agrilus alesi</tp:taxon-name></italic> Obenberger, 1935 <bold>12</bold> <italic><tp:taxon-name>Agrilus auriventris</tp:taxon-name></italic> Saunders, 1873.</p></caption><graphic xmlns:xlink="http://www.w3.org/1999/xlink" xlink:href="ZooKeys-256-035-g001.jpg" position="float" orientation="portrait" xlink:type="simple"/></fig></tp:treatment-sec></tp:taxon-treatment>
