# Supplementary material for: Revision of the Agrilus occipitalis species–group (Coleoptera, Buprestidae, Agrilini)
Source: Zookeys. 2013 Jan 3;(256):35–79. doi: 10.3897/zookeys.256.4272 (PMC3650829; doi:10.3897/zookeys.256.4272)
Supplement: XML Treatment for Agrilus yamawakii [file zookeys.256.4272-treatment22.xml]

<!DOCTYPE tp:taxon-treatment
  PUBLIC "-//TaxonX//DTD Taxonomic Treatment Publishing DTD v0 20100105//EN" "tax-treatment-NSO.dtd">
<tp:taxon-treatment xmlns:tp="http://www.plazi.org/taxpub"><tp:treatment-meta><mixed-citation publication-type="journal"><person-group><name><surname>Jendek</surname><given-names>Eduard</given-names></name></person-group><article-title>Revision of the <italic>Agrilus occipitalis</italic> species–group (Coleoptera, Buprestidae, Agrilini)</article-title><source>Zookeys</source><day>3</day><month>1</month><year>2013</year><volume>2013</volume><issue>256</issue><fpage>35</fpage><lpage>79</lpage><pub-id pub-id-type="doi">10.3897/zookeys.256.4272</pub-id></mixed-citation></tp:treatment-meta><tp:nomenclature><tp:taxon-name>
                            <tp:taxon-name-part taxon-name-part-type="genus">Agrilus</tp:taxon-name-part>
                            <tp:taxon-name-part taxon-name-part-type="species">yamawakii</tp:taxon-name-part>
                        <object-id xmlns:xlink="http://www.w3.org/1999/xlink" xlink:type="simple">http://species-id.net/wiki/Agrilus_yamawakii</object-id>
								</tp:taxon-name><tp:taxon-authority>Kurosawa, 1957</tp:taxon-authority><xref ref-type="fig" rid="F2">Fig. 15 (habitus)</xref><xref ref-type="fig" rid="F3">; Fig. 34 (aedeagus)</xref><tp:nomenclature-citation-list><tp:nomenclature-citation><tp:taxon-name>Agrilus yamawakii</tp:taxon-name><comment> Kurosawa, 1957 (<italic><tp:taxon-name>Agrilus</tp:taxon-name></italic>) <xref ref-type="bibr" rid="B73">Kurosawa 1957</xref>: 192 (description) – <xref ref-type="bibr" rid="B74">Kurosawa 1963</xref>: 152 (characters; Japan) – <xref ref-type="bibr" rid="B1">Akiyama 1975</xref>: 10 (faunal records; Izu Islands) – <xref ref-type="bibr" rid="B76">Kurosawa 1975</xref>: 3 – <xref ref-type="bibr" rid="B2">Akiyama 1980</xref>: 85, 87 (faunal record; Japan: Kanagawa) – <xref ref-type="bibr" rid="B140">Tôyama 1985b</xref>: 33 (faunal record; Ryukyu Islands) – <xref ref-type="bibr" rid="B139">Tôyama 1985a</xref>: 24 (iconography; Japan) – <xref ref-type="bibr" rid="B46">Hirashima 1989</xref>: 324 (checklist; Japan) –<!--PageBreak--><xref ref-type="bibr" rid="B78">Li Jingke 1992</xref>: 92 (checklist; China: Liaoning) – <xref ref-type="bibr" rid="B89">Morimoto and Tadauchi 1995</xref>: 232 (checklist; Japan) – <xref ref-type="bibr" rid="B3">Akiyama and Akiyama 1996</xref>: 187 (faunal records; Japan: Honshu) – <xref ref-type="bibr" rid="B4">Akiyama and Ohmomo 1997</xref>: 43 (checklist; Japan) – <xref ref-type="bibr" rid="B94">Nonnaizab et al. 1999</xref>: 113 (checklist; China: Inner Mongolia) – <xref ref-type="bibr" rid="B47">Hua Li Zhong 2002</xref>: 91 (checklist; China: Taiwan) – <xref ref-type="bibr" rid="B90">Mühle 2003</xref>: 47 (checklist; Taiwan) – <xref ref-type="bibr" rid="B59">Jendek 2006</xref>: 403 (Palaearctic catalog) – <xref ref-type="bibr" rid="B15">Bellamy 2008</xref>: 2366 (world catalog) – <xref ref-type="bibr" rid="B61">Jendek and Grebennikov 2011</xref>: 232 (references; types; diagnosis; faunal records; host plants; distributional summary; East Asia).</comment></tp:nomenclature-citation></tp:nomenclature-citation-list></tp:nomenclature><tp:treatment-sec sec-type="Type material"><title>Type material.</title><p><italic><tp:taxon-name>Agrilus yamawakii</tp:taxon-name></italic> Kurosawa, 1957. Type locality. Mt. Fukuchiyama, Fukuoka Pref., Kyűshű, Japan. Holotype examined by <xref ref-type="bibr" rid="B61">Jendek and Grebennikov (2011)</xref>.</p></tp:treatment-sec><tp:treatment-sec sec-type="Diagnosis"><title>Diagnosis.</title><p>Size: 6.9–11.7 mm. <italic><tp:taxon-name>Agrilus yamawakii</tp:taxon-name></italic> differs from other member of the group by the following combination of characters: the antennae moderately long; the elytral pubescence obsolete at least in proximal part; apical-most part of elytral apices pubescent. See also Appendix.</p></tp:treatment-sec><tp:treatment-sec sec-type="Additional material"><title>Additional material.</title><p>KOREA SOUTH:1 ♂ (MNHN): “Corée, Mirinai, Chass. indigènes”. For further records see <xref ref-type="bibr" rid="B61">Jendek and Grebennikov (2011)</xref>.</p></tp:treatment-sec><tp:treatment-sec sec-type="Adult occurrence"><title>Adult occurrence:</title><p>5–6–7.</p></tp:treatment-sec><tp:treatment-sec sec-type="Host plant"><title>Host plant.</title><p><italic><tp:taxon-name>Fagara</tp:taxon-name></italic> (=<italic><tp:taxon-name>Zanthoxylum</tp:taxon-name></italic>) <italic>ailanthoides</italic>; <italic><tp:taxon-name>Fagara mantchurica</tp:taxon-name></italic>: <xref ref-type="bibr" rid="B4">Akiyama and Ohmomo (1997)</xref>.</p></tp:treatment-sec><tp:treatment-sec sec-type="Distribution"><title>Distribution.</title><p>CHINA: Liaoning; Nei Mongol; Taiwan. JAPAN: Honshu; Kyushu; Ryukyu isl. (Okinawa incl.); Shikoku; Tsushima. KOREA NORTH. KOREA SOUTH.</p></tp:treatment-sec><tp:treatment-sec><!--Section generated to contain objects referenced in tp:taxon-treatment.--><fig id="F2" position="float" orientation="portrait"><label>Figures 13–24.</label><caption><p>Habitus of <italic><tp:taxon-name>Agrilus</tp:taxon-name></italic>: <bold>13</bold> <italic><tp:taxon-name>Agrilus nebulosus</tp:taxon-name></italic> sp. n – Holotype <bold>14</bold> <italic><tp:taxon-name>Agrilus trepanatus</tp:taxon-name></italic> sp. n – Holotype <bold>15</bold> <italic><tp:taxon-name>Agrilus yamawakii</tp:taxon-name></italic> Kurosawa, 1957 <bold>16</bold> <italic><tp:taxon-name>Agrilus horniellus</tp:taxon-name></italic> Obenberger, 1935 <bold>17</bold> <italic><tp:taxon-name>Agrilus occipitalis</tp:taxon-name></italic> (Eschscholtz, 1822) – Laos, Vientiane, Ban Phabat <bold>18</bold> <italic><tp:taxon-name>Agrilus occipitalis</tp:taxon-name></italic> (Eschscholtz, 1822) – Papua New Guinea, Sideia island <bold>19</bold> <italic><tp:taxon-name>Agrilus occipitalis</tp:taxon-name></italic> (Eschscholtz, 1822) – Philippines, Palawan <bold>20</bold> <italic><tp:taxon-name>Agrilus sordidulus</tp:taxon-name></italic> Obenberger, 1916 <bold>21</bold> <italic><tp:taxon-name>Agrilus inamoenus</tp:taxon-name></italic> Kerremans, 1892 <bold>22</bold> <italic><tp:taxon-name>Agrilus mucidus</tp:taxon-name></italic> sp. n – Holotype <bold>23</bold> <italic><tp:taxon-name>Agrilus pluvius</tp:taxon-name></italic> sp. n – Holotype <bold>24</bold> <italic><tp:taxon-name>Agrilus sordidulus</tp:taxon-name></italic> Obenberger, 1916.</p></caption><graphic xmlns:xlink="http://www.w3.org/1999/xlink" xlink:href="ZooKeys-256-035-g002.jpg" position="float" orientation="portrait" xlink:type="simple"/></fig><fig id="F3" position="float" orientation="portrait"><label>Figures 25–45.</label><caption><p>Aedeagus of <italic><tp:taxon-name>Agrilus</tp:taxon-name></italic>: <bold>25</bold> <italic><tp:taxon-name>Agrilus perroti</tp:taxon-name></italic> Descarpentries &amp; Villiers, 1963 <bold>26</bold> <italic><tp:taxon-name>Agrilus zanthoxylumi</tp:taxon-name></italic> Li Meng Lou, 1989 <bold>27</bold> <italic><tp:taxon-name>Agrilus auroapicalis ishigakianus</tp:taxon-name></italic> Tôyama, 1985 <bold>28</bold> <italic><tp:taxon-name>Agrilus ambiguus</tp:taxon-name></italic> Kerremans, 1895 <bold>29 </bold><italic><tp:taxon-name>Agrilus picturatus</tp:taxon-name></italic> sp. n – Holotype <bold>30</bold> <italic><tp:taxon-name>Agrilus pseudoambiguus</tp:taxon-name></italic> sp. n – Holotype <bold>31</bold> <italic><tp:taxon-name>Agrilus alesi</tp:taxon-name></italic> Obenberger, 1935 <bold>32 </bold><italic><tp:taxon-name>Agrilus auriventris</tp:taxon-name></italic> Saunders, 1873 <bold>33</bold> <italic><tp:taxon-name>Agrilus nebulosus</tp:taxon-name></italic> sp. n – Holotype <bold>34</bold> <italic><tp:taxon-name>Agrilus yamawakii</tp:taxon-name></italic> Kurosawa, 1957 <bold>35</bold> <italic><tp:taxon-name>Agrilus horniellus</tp:taxon-name></italic> Obenberger, 1935 <bold>36</bold> <italic><tp:taxon-name>Agrilus occipitalis</tp:taxon-name></italic> (Eschscholtz, 1822) – Philippines, Palawan <bold>37</bold> <italic><tp:taxon-name>Agrilus sordidulus</tp:taxon-name></italic> Obenberger, 1916 <bold>38</bold> <italic><tp:taxon-name>Agrilus inamoenus</tp:taxon-name></italic> Kerremans, 1892 <bold>39</bold> <italic><tp:taxon-name>Agrilus mucidus</tp:taxon-name></italic> sp. n – Holotype <bold>40</bold> <italic><tp:taxon-name>Agrilus tonkineus</tp:taxon-name></italic> Kerremans, 1895.Pygidium of <italic><tp:taxon-name>Agrilus</tp:taxon-name></italic> <bold>41</bold> <italic><tp:taxon-name>Agrilus alesi</tp:taxon-name></italic> Obenberger, 1935 <bold>42</bold> <italic><tp:taxon-name>Agrilus auriventris</tp:taxon-name></italic> Saunders, 1873 <bold>43</bold> <italic><tp:taxon-name>Agrilus occipitalis</tp:taxon-name></italic> (Eschscholtz, 1822) – Laos, Vientiane, Ban Phabat <bold>44</bold> <italic><tp:taxon-name>Agrilus occipitalis</tp:taxon-name></italic> (Eschscholtz, 1822) – Papua New Guinea, Sideia island <bold>45</bold> <italic><tp:taxon-name>Agrilus occipitalis</tp:taxon-name></italic> (Eschscholtz, 1822) – Thailand, Mae Hong Son, Pai.</p></caption><graphic xmlns:xlink="http://www.w3.org/1999/xlink" xlink:href="ZooKeys-256-035-g003.jpg" position="float" orientation="portrait" xlink:type="simple"/></fig></tp:treatment-sec><ref-list><ref id="B73"><mixed-citation xmlns:xlink="http://www.w3.org/1999/xlink" xlink:type="simple"><person-group><name name-style="western"><surname>Kurosawa</surname><given-names>Y</given-names></name></person-group> (<year>1957</year>)<source> Buprestid–fauna of Eastern Asia (4). (Coleoptera). Bulletin of the National Science Museum, Tokyo Vol. 3, No. 3 (No. 40): 183–194.</source></mixed-citation></ref><ref id="B74"><mixed-citation xmlns:xlink="http://www.w3.org/1999/xlink" xlink:type="simple"><person-group><name name-style="western"><surname>Kurosawa</surname><given-names>Y</given-names></name></person-group> (<year>1963</year>)<source> Buprestidae. 147–156 [Buprestidae], 167–168, 187–188. In: Nakane T, Ohbayashi K, Nomura S, Kurosawa Y (Eds) Iconographia Insectorum Japonicorum. Colore naturali edita. Volumen II (Coleoptera). Tokyo, Hokuryukan, 443 pp, 192 pls. (in Japanese)</source></mixed-citation></ref><ref id="B1"><mixed-citation xmlns:xlink="http://www.w3.org/1999/xlink" xlink:type="simple"><person-group><name name-style="western"><surname>Akiyama</surname><given-names>K</given-names></name></person-group> (<year>1975</year>)<source> [The buprestids fauna of Izu Islands (Coleoptera, Buprestidae)]. Coleopterists’ News, Tokyo 25/26: 10. </source>[in Japanese]</mixed-citation></ref><ref id="B76"><mixed-citation xmlns:xlink="http://www.w3.org/1999/xlink" xlink:type="simple"><person-group><name name-style="western"><surname>Kurosawa</surname><given-names>Y</given-names></name></person-group> (<year>1975</year>)<source> [A comment to the Japanese Buprestidae (14)]. Coleopterists’ News, Tokyo 27/28: 1–4. </source>[in Japanese]</mixed-citation></ref><ref id="B2"><mixed-citation xmlns:xlink="http://www.w3.org/1999/xlink" xlink:type="simple"><person-group><name name-style="western"><surname>Akiyama</surname><given-names>K</given-names></name></person-group> (<year>1980</year>)<article-title> [Four new records of Buprestids–beetles from Kanagawa Prefecture, with notes on the genus Nipponobuprestis and its allied genera (Coleoptera, Buprestidae)].</article-title><source>Natural History Report of Kanagawa </source><volume>1</volume>: <fpage>85</fpage>-<lpage>87</lpage>. [in Japanese]</mixed-citation></ref><ref id="B140"><mixed-citation xmlns:xlink="http://www.w3.org/1999/xlink" xlink:type="simple"><person-group><name name-style="western"><surname>Tôyama</surname><given-names>M</given-names></name></person-group> (<year>1985b</year>)<article-title> The buprestid beetles of the subfamily Agrilinae from Japan (Coleoptera, Buprestidae).</article-title><source>Elytra </source><volume>13</volume> (<issue>1</issue>): <fpage>19</fpage>-<lpage>47</lpage>.</mixed-citation></ref><ref id="B139"><mixed-citation xmlns:xlink="http://www.w3.org/1999/xlink" xlink:type="simple"><person-group><name name-style="western"><surname>Tôyama</surname><given-names>M</given-names></name></person-group> (<year>1985a</year>)<article-title> Agrilinae.</article-title> In: <person-group><name name-style="western"><surname>Kurosawa</surname><given-names>Y</given-names></name><name name-style="western"><surname>Hisamatsu</surname><given-names>S</given-names></name><name name-style="western"><surname>Sasaji</surname><given-names>H</given-names></name></person-group> (<role>Eds</role>). <issue-title>Colored illustrations of the Coleoptera of Japan.</issue-title><source>Vol. III. Osaka, Hoikusha Publishing, first edition</source>: <fpage>13</fpage>-<lpage>32</lpage>. [in Japanese]</mixed-citation></ref><ref id="B46"><mixed-citation xmlns:xlink="http://www.w3.org/1999/xlink" xlink:type="simple"><person-group><name name-style="western"><surname>Hirashima</surname><given-names>Y</given-names></name></person-group> (<year>1989</year>)<source> Buprestidae, p. 320–327. In: Morimoto &amp; Tadauchi (Eds). A check list of Japanese insects. I, Fukoka, Entomological laboratory, Kyushu University Express, XI + 540 pp.</source></mixed-citation></ref><ref id="B78"><mixed-citation xmlns:xlink="http://www.w3.org/1999/xlink" xlink:type="simple"><person-group><name name-style="western"><surname>Li</surname><given-names>Jingke</given-names></name></person-group> (<year>1992</year>)<source> The Coleoptera fauna of Northeast China.</source><publisher-name>Jilin</publisher-name>, <publisher-loc>Education Publishing House</publisher-loc>, <lpage>205</lpage> pp.</mixed-citation></ref><ref id="B89"><mixed-citation xmlns:xlink="http://www.w3.org/1999/xlink" xlink:type="simple"><person-group><name name-style="western"><surname>Morimoto</surname><given-names>K</given-names></name><name name-style="western"><surname>Tadauchi</surname><given-names>O</given-names></name></person-group> (<year>1995</year>)<source> Catalogue of the Japanese wildlife.</source><publisher-name>[Inveretebrata II] Insecta, Tokyo</publisher-name>, <publisher-loc>Japan Wildlife Research Center</publisher-loc>, <lpage>621</lpage> pp.[in Japanese]</mixed-citation></ref><ref id="B3"><mixed-citation xmlns:xlink="http://www.w3.org/1999/xlink" xlink:type="simple"><person-group><name name-style="western"><surname>Akiyama</surname><given-names>Y</given-names></name><name name-style="western"><surname>Akiyama</surname><given-names>K</given-names></name></person-group> (<year>1996</year>)<article-title> The Buprestid beetles (Coleoptera: Buprestidae) from Hiroshima Prefecture, southwestern Japan.</article-title><source>Miscellaneous Reports of the Hiwa Museum for Natural History </source><volume>34</volume>: <fpage>181</fpage>-<lpage>192</lpage>. [in Japanese with English subtitle and summary]</mixed-citation></ref><ref id="B4"><mixed-citation xmlns:xlink="http://www.w3.org/1999/xlink" xlink:type="simple"><person-group><name name-style="western"><surname>Akiyama</surname><given-names>K</given-names></name><name name-style="western"><surname>Ohmomo</surname><given-names>S</given-names></name></person-group> (<year>1997</year>)<source> A check list of the Japanese Buprestidae. Gekkan–Mushi (Supplement 1), 67 pp.</source></mixed-citation></ref><ref id="B94"><mixed-citation xmlns:xlink="http://www.w3.org/1999/xlink" xlink:type="simple"><person-group><name name-style="western"><surname>Nonnaizab</surname><given-names>Qi Baoying</given-names></name><name name-style="western"><surname>Li</surname><given-names>Yabai</given-names></name></person-group> (<year>1999</year>)<source> Insects of Inner Mongolia China, 506 pp. </source>[in Chinese with English subtitle and preface]</mixed-citation></ref><ref id="B47"><mixed-citation xmlns:xlink="http://www.w3.org/1999/xlink" xlink:type="simple"><person-group><name name-style="western"><surname>Hua</surname><given-names>Li Zhong</given-names></name></person-group> (<year>2002</year>)<source> List of Chinese Insects.</source><publisher-name>Vol. II. Guangzhou</publisher-name>, <publisher-loc>Zhongshan (Sun Yat–sen) University Press</publisher-loc>, <lpage>612</lpage> pp.</mixed-citation></ref><ref id="B90"><mixed-citation xmlns:xlink="http://www.w3.org/1999/xlink" xlink:type="simple"><person-group><name name-style="western"><surname>Mühle</surname><given-names>H</given-names></name></person-group> (<year>2003</year>)<article-title> Taiwanese buprestids (Coleoptera, Buprestidae).</article-title><source>Journal of the Zoological Society Wallacea </source><volume>1</volume>: <fpage>43</fpage>-<lpage>48</lpage>.</mixed-citation></ref><ref id="B59"><mixed-citation xmlns:xlink="http://www.w3.org/1999/xlink" xlink:type="simple"><person-group><name name-style="western"><surname>Jendek</surname><given-names>E</given-names></name></person-group> (<year>2006</year>)<source> New nomeclatorial and taxonomic acts and comments. Buprestidae: <italic>Agrilus</italic> p. 60. Catalog: genus <italic>Agrilus</italic> Curtis, 1825, p. 388–403. In: Löbl I, Smetana A (Eds) Catalogue of the Palaearctic Coleoptera, Vol. 3, Stenstrup, Apollo Books, 690 pp.</source></mixed-citation></ref><ref id="B15"><mixed-citation xmlns:xlink="http://www.w3.org/1999/xlink" xlink:type="simple"><person-group><name name-style="western"><surname>Bellamy</surname><given-names>CL</given-names></name></person-group> (<year>2008</year>)<source> A world catalogue and bibliography of the jewel beetles (Coleoptera: Buprestoidea). Volume 4, Agrilinae: Agrilina through Trachyini. Sofia, Pensoft, 79, 1932–2684.</source></mixed-citation></ref><ref id="B61"><mixed-citation xmlns:xlink="http://www.w3.org/1999/xlink" xlink:type="simple"><person-group><name name-style="western"><surname>Jendek</surname><given-names>E</given-names></name><name name-style="western"><surname>Grebennikov</surname><given-names>V</given-names></name></person-group> (<year>2011</year>)<source><italic>Agrilus</italic> (Coleoptera, Buprestidae) of East Asia.</source><publisher-name>Prague</publisher-name>, <publisher-loc>Jan Farkač</publisher-loc>, <lpage>362</lpage> pp.</mixed-citation></ref></ref-list></tp:taxon-treatment>
